# Supplementary material for: High Regnase-1 Expression Is Associated with an Immunosuppressive Tumor Microenvironment and Aggressive Features in Glioma Patients
Source: Cancers (Basel). 2026 May 20;18(10):1658. doi: 10.3390/cancers18101658 (PMC13204960; doi:10.3390/cancers18101658)
Supplement: Supplementary file 1 [file cancers-18-01658-s001.zip]

Archive with 10 entries (10 files):
- cancers-4252987_Supplementary Figure S5.pdf
- cancers-4252987_Supplementary Figure S6.pdf
- cancers-4252987_Supplementary Figure S7.pdf
- cancers-4252987_Supplementary Table S2.xlsx
- cancers-4252987_Supplementary Figure S4.pdf
- cancers-4252987_Supplementary Figure S3 .pdf
- cancers-4252987_Supplementary Table S1.xlsx
- cancers-4252987_Supplementary Figure S9 .pdf
- cancers-4252987_Supplementary Figure S1.pdf
- cancers-4252987_Supplementary Figure S2.pdf
