# Supplementary material for: High Regnase-1 Expression Is Associated with an Immunosuppressive Tumor Microenvironment and Aggressive Features in Glioma Patients
Source: Cancers (Basel). 2026 May 20;18(10):1658. doi: 10.3390/cancers18101658 (PMC13204960; doi:10.3390/cancers18101658)
Supplement: Supplementary file 1 [file cancers-18-01658-s001.zip › cancers-4252987_Supplementary Table S2.xlsx]

## Sheet: Feuil1
Supplementary Table S2. Gene signatures assessed during Gene Set Enrichment analysis of TCGA and CGGA cohorts.
Matched_Name	MSigDB_Collection	Number_of_Genes	Gene_List
JAZAG_TGFB1_SIGNALING_VIA_SMAD4_UP	C2 (CGP)	107	ACTB, APH1A, ARHGEF5, C1QB, C5AR1, CAB39, CAMK2B, CBX2, CBX5, CD27, CDH6, CDIPT, CDK20, CELF2, CELSR3, CGA, CNIH1, CNPY3, COG2, COPZ1, CRADD, CYP1B1, DAXX, DNAH2, EIF1, ENO1, EP300, ERCC5, FGF12, FKBP8, FXR2, GABRB1, GATA4, GLRX2, GPR37L1, GPR45, GRHPR, HAS3, HCN4, HDAC4, HEBP1, HGF, HMGA1, HS3ST3A1, IFI35, IGF2BP1, ITIH3, JPT1, KLK11, KRT38, LBX1, LHX2, LPAR2, LSP1, MBD1, MPDU1, MRPL4, MRPL48, M…
BIOCARTA_PML_PATHWAY	C2 (CP:BIOCARTA)	17	CREBBP, DAXX, FAS, FASLG, HRAS, PAX3, PML, PRAM1, RARA, RB1, SIRT1, SP100, SUMO1, TNF, TNFRSF1A, TNFRSF1B, TP53
YAMANAKA_GLIOBLASTOMA_SURVIVAL_UP	C2 (CGP)	11	DYRK3, EMILIN2, FGFBP2, ITGA5, LDHC, PKM, RAB32, SLC2A3, SLN, STK40, TPI1
LU_TUMOR_ENDOTHELIAL_MARKERS_UP	C2 (CGP)	22	ADAM12, ADAP2, CHN1, COL5A3, EGFL6, FZD10, HOPX, HSPA6, LCP2, MMP9, MXRA5, PAMR1, PLXDC1, PMAIP1, POSTN, RPS11, STC1, TNFAIP6, TNFRSF21, TWIST1, VCAN, WDR77
LU_TUMOR_VASCULATURE_UP	C2 (CGP)	29	ADAM12, ADAP2, CHN1, CMTM8, COL5A3, EGFL6, FJX1, FOXF2, FZD10, HOPX, HSPA6, ISG15, LCP2, MMP9, MUC1, MXRA5, PAMR1, PLXDC1, PMAIP1, POSTN, RPS11, SCIN, SPP1, STC1, TNFAIP6, TNFRSF21, TWIST1, VCAN, WDR77
REACTOME_METABOLISM_OF_CARBOHYDRATES_AND_CARBOHYDRATE_DERIVATIVES	C2 (CP:REACTOME)	288	AAAS, ABCC5, ACAN, ADPGK, AGL, AGRN, AKR1A1, AKR1B1, AKR1E2, ALDH1A1, ALDOA, ALDOB, ALDOC, ARSB, B3GALT1, B3GALT2, B3GALT4, B3GALT5, B3GALT6, B3GAT1, B3GAT2, B3GAT3, B3GNT2, B3GNT3, B3GNT4, B3GNT7, B4GALNT2, B4GALT1, B4GALT2, B4GALT3, B4GALT4, B4GALT5, B4GALT6, B4GALT7, B4GAT1, BCAN, BGN, BPGM, CALM1, CD44, CEMIP, CHP1, CHPF, CHPF2, CHST1, CHST11, CHST12, CHST13, CHST14, CHST15, CHST2, CHST3, CHS…
WEIGEL_OXIDATIVE_STRESS_BY_TBH_AND_H2O2	C2 (CGP)	35	ACTB, BAK1, BMP4, CAPN2, CDC25C, CDH11, CDK10, CDKN2B, CTNNA1, DYNLL1, FMO1, HDAC1, HGFAC, HLA-C, HSPA13, ITGAL, ITGB4, ITGB5, MMP11, PPP1R8, QSOX1, RB1, RNH1, RPA1, RPL13A, SF1, SLC7A5, SPINT2, SRF, TCEA1, TP53, TPP1, TUBA1B, VCAM1, ZYX
WP_PDGF_PATHWAY	C2 (CP:WIKIPATHWAYS)	40	ARFIP2, CDC42, CHUK, ELK1, FOS, GRB2, HRAS, JAK1, JUN, MAP2K1, MAP2K4, MAP3K1, MAPK1, MAPK3, MAPK8, MT-CO2, NFKB1, NFKBIA, PAK1, PDGFA, PDGFB, PDGFRB, PIK3R1, PLA2G4A, PLCG1, PTPN11, RAC1, RAF1, RASA1, RHOA, SHC1, SOS1, SRC, SRF, STAT1, STAT3, TIAM1, VAV1, VAV2, WASL
KYNG_DNA_DAMAGE_UP	C2 (CGP)	205	ABCC1, ADAM11, ADAM12, ADAMTS3, ADH6, ADSL, AHCY, AKAP6, ALDH8A1, AP1G1, APPBP2, ARNT, ARNT2, ASMTL, ATF7, ATP5MJ, ATP6V0A1, ATP6V0B, ATP7A, AVPR1A, BAP1, BCL2L2, BDH2, C1QTNF6, C3AR1, CACNA1I, CCL13, CCL28, CD8A, CEPT1, CHL1, CHRNA7, CHRNE, CKS2, CNKSR1, COL17A1, CRABP2, CTNND1, CXADR, CXCR4, CYB5A, CYBB, CYBRD1, CYP19A1, CYP39A1, DBT, DCT, DCTD, DDX18, DIS3, DLX4, DNALI1, DOCK2, DSC2, DUSP5, EF…
KEGG_VEGF_SIGNALING_PATHWAY	C2 (CP:KEGG_LEGACY)	76	AKT1, AKT2, AKT3, BAD, CASP9, CDC42, CHP1, CHP2, HRAS, HSPB1, JMJD7-PLA2G4B, KDR, KRAS, MAP2K1, MAP2K2, MAPK1, MAPK11, MAPK12, MAPK13, MAPK14, MAPK3, MAPKAPK2, MAPKAPK3, NFAT5, NFATC1, NFATC2, NFATC3, NFATC4, NOS3, NRAS, PIK3CA, PIK3CB, PIK3CD, PIK3CG, PIK3R1, PIK3R2, PIK3R3, PIK3R5, PLA2G10, PLA2G12A, PLA2G12B, PLA2G1B, PLA2G2A, PLA2G2C, PLA2G2D, PLA2G2E, PLA2G2F, PLA2G3, PLA2G4A, PLA2G4B, PLA2G…
SWEET_KRAS_ONCOGENIC_SIGNATURE	C2 (CGP)	89	ACLY, ATP1B1, ATP5PB, AXIN1, BOP1, BSG, BTG1, CCND1, CD68, CDKN1A, CEACAM1, CITED2, CSF2, CST3, CTSS, DUSP6, EEF1B2, EEF1D, EEF2, EIF3E, FAM3C, FCGR2A, FEZ2, FKBP2, GABPB2, GADD45A, GFUS, GLRX, GNS, HIF1A, HLA-DQA1, HNF1B, HNRNPA1, HPN, ID2, IL18, ITGAM, ITGB2, KDELR1, KRT18, KRT8, LAMC1, LCN2, LGALS3, MAN1A1, MANF, MAPK1, MDFI, MRC1, MT2A, MTIF2, MYCN, MYH7, NMT1, NPC2, NPR2, NUP88, PABPC1, PAFA…
TIAN_TNF_SIGNALING_VIA_NFKB	C2 (CGP)	26	CCL20, CCN2, CD83, CXCL1, CXCL2, CXCL3, CXCL8, GCH1, GFPT2, IL6, IRF1, NFKB1, NFKB2, NFKBIA, NFKBIE, PLK2, PTGS2, REL, RELB, SDC4, TNFAIP2, TNFAIP3, TNFRSF9, TNIP1, TRAF1, ZFP36
SANA_TNF_SIGNALING_UP	C2 (CGP)	83	ACKR3, ANO9, APOL1, APOL3, ATP13A3, BIRC3, BPGM, BST2, C1QTNF1, C1S, CASP1, CCL11, CCL2, CCL20, CCL7, CCL8, CMPK2, CSF1, CTHRC1, CX3CL1, CXCL10, CXCL11, CXCL2, CXCL3, CXCL6, CXCL8, DDX60, DENND11, DNAJA1, DRAM1, FTH1, GBP1, HLA-A, HLA-B, HLA-C, HLA-E, HSD17B11, ICAM1, ICOSLG, IFI44L, IFIH1, IFIT1, IL32, IL7R, INHBA, ITGAV, LAMB3, LGALS3BP, LGALS9, LIPG, MMP10, MMP3, MX1, MX2, NCEH1, NFKBIA, OAS1,…
CHUANG_OXIDATIVE_STRESS_RESPONSE_UP	C2 (CGP)	28	CYP1B1, DDIT3, DKK1, EDN1, EGR1, EPS8L2, FAS, FDXR, GDF15, H19, HMOX1, HSPA1B, JUN, LIF, LRP6, MIA2, MT1H, MT1X, NQO1, PLA2R1, PPP2CB, PSMD12, PSMD3, RCBTB1, RPL38, SLC35B3, UTP25, ZBTB4
WP_VEGFAVEGFR2_SIGNALING	C2 (CP:WIKIPATHWAYS)	431	ABCF2, ABL1, ACACA, ACACB, ACKR3, ACOT9, ACP1, ACTG1, ADAM10, ADAM9, ADAMTS1, ADAMTS9, ADRB2, AFDN, AKT1, AKT1S1, ALB, ALDOA, AMOT, ANXA1, AP2A1, AP2S1, APOLD1, ARF4, ARF6, ARHGEF15, ARMCX1, ARNT, ARPC5L, ARRB2, ASCC3, ATF2, ATF4, ATF6, ATP6V0D1, ATP6V1E1, BCAR1, BCL2, BCL2L1, BIN1, BIRC5, BMP10, BMP2, BMX, BRD4, BSG, C15orf39, CACNA2D1, CALR, CALU, CAMKK2, CAPN2, CAPZB, CAV1, CBL, CCDC124, CCL2,…
VERHAAK_GLIOBLASTOMA_MESENCHYMAL	C2 (CGP)	216	ACP3, ACSL1, ADAM12, ALDH3B1, ALOX5, AMPD3, ANXA1, ANXA2, ANXA4, ARHGAP29, ARPC1B, ARSJ, ASL, BATF, BDKRB2, BLVRB, BNC2, C1orf54, C5AR1, CASP1, CASP4, CASP5, CASP8, CAST, CAVIN1, CCR5, CD14, CD2AP, CD4, CDCP1, CEBPB, CHI3L1, CLCF1, CLEC2B, CLIC1, CNN2, COL1A1, COL1A2, COL5A1, COL8A2, COLGALT1, COPZ2, CPQ, CRYBG1, CSTA, CTSB, CTSC, CTSZ, CYBRD1, CYTH4, CYTIP, DAB2, DCBLD2, DOK3, DRAM1, DSC2, DSE, …
REACTOME_NOD1_2_SIGNALING_PATHWAY	C2 (CP:REACTOME)	36	AAMP, BIRC2, BIRC3, CARD9, CASP1, CASP2, CASP4, CASP8, CASP9, CHUK, CYLD, IKBKB, IKBKG, IRAK1, IRAK2, ITCH, MAP2K6, MAP3K7, MAPK11, MAPK12, MAPK13, MAPK14, NOD1, NOD2, RIPK2, RPS27A, TAB1, TAB2, TAB3, TNFAIP3, TRAF6, UBA52, UBB, UBC, UBE2N, UBE2V1
WP_INTEGRINMEDIATED_CELL_ADHESION	C2 (CP:WIKIPATHWAYS)	102	AKT1, AKT2, AKT3, ARAF, ARHGEF7, BCAR1, BRAF, BUB1B-PAK6, CAPN1, CAPN10, CAPN11, CAPN2, CAPN3, CAPN5, CAPN6, CAPN7, CAPN9, CAPNS1, CAV1, CAV2, CAV3, CDC42, CRK, CSK, DOCK1, FYN, GIT2, GRB2, HRAS, ILK, ITGA1, ITGA10, ITGA11, ITGA2, ITGA2B, ITGA3, ITGA4, ITGA5, ITGA6, ITGA7, ITGA8, ITGA9, ITGAD, ITGAE, ITGAL, ITGAM, ITGAV, ITGAX, ITGB1, ITGB2, ITGB3, ITGB4, ITGB5, ITGB6, ITGB7, ITGB8, MAP2K1, MAP2K…
CROMER_TUMORIGENESIS_UP	C2 (CGP)	58	ACTN1, APOBEC3B, BMP1, CCL3, CHST2, COL11A1, COL1A2, COL3A1, COL4A2, COL5A2, CXCL1, CXCL8, DEFB4A, FAP, FN1, G0S2, IFI6, IL1B, IL6, KRT16, KRT17, LAMA3, LAMC2, LRRC15, LUM, MAGEA1, MAGEA3, MFAP2, MMP1, MMP10, MMP11, MMP12, MMP3, MMP9, MYO1B, NELL2, NTS, OASL, ODC1, PDPN, PFN2, PLAU, PLOD3, POSTN, PPFIA1, PTK7, PXDN, RBP1, SERPINE1, SLC2A3, SMOX, SPARC, SPP1, THY1, TNC, TNFAIP3, TPTEP1, UCHL1
WINTER_HYPOXIA_METAGENE	C2 (CGP)	243	ABCB1, ACAT1, ADM, ADORA2B, AK2, AK3, ALDH1A1, ALDH1A3, ALDOA, ALDOC, ANGPT2, ANGPTL4, ANXA1, ANXA2, ANXA5, ARHGAP5, ARSL, ART1, BACE2, BATF3, BCL2L1, BCL2L2, BHLHE40, BHLHE41, BIK, BIRC2, BNIP3, BNIP3L, BPI, BTG1, CA12, CA9, CALD1, CCNG2, CCT6A, CD99, CDK1, CDKN1A, CDKN1B, CITED2, CLK1, CNOT7, COL4A5, COL5A1, COL5A2, COL5A3, CP, CTSD, CXCL8, CXCR4, DDIT3, DDIT4, DELEC1, DKC1, DR1, EDN1, EDN2, EF…
GILDEA_METASTASIS	C2 (CGP)	29	ADIRF, AKR1C3, ARHGDIB, BST2, CAVIN3, COL5A2, CPQ, DUSP4, FN1, GBP1, GLIPR1, HNMT, IFI16, IFI27, IGFBP4, IGFBP5, KRT19, MPZL2, MYL9, PTX3, RAC2, SLC2A10, SMARCA4, SPARC, SRGN, TACSTD2, TAGLN, TIMP3, VAMP5
WESTON_VEGFA_TARGETS	C2 (CGP)	95	ADD2, ADGRE1, ADORA2B, ANGPT2, ANKRD1, AQP7, ART4, BCKDHA, BDNF, BGN, BMP4, BMP6, C1S, CCL2, CCL7, CD34, CD9, CEACAM1, CFHR1, COL1A2, COL6A1, COL6A3, CXCL1, DLEU2, DYNLL1, EFEMP1, ELN, ESR1, FAP, FBP1, FGFBP1, FHL3, FOXO1, GALNT1, GCHFR, GEM, GGH, GJA4, GSTT1, HCLS1, HEMGN, HEXA, HSD11B2, HTR2B, IFI27, IL32, ISL1, KDR, KRT18, KRT7, LMO2, MALSU1, MEST, MGP, MMP1, MMP10, MMP2, MPHOSPH10, MRPL19, ND…
PID_PI3KCI_PATHWAY	C2 (CP:PID)	48	ADAP1, ARAP3, ARF1, ARF5, ARF6, BLK, BLNK, BTK, CYTH1, CYTH2, CYTH3, DAPP1, FGR, FOXO3, FYN, HCK, HRAS, HSP90AA1, INPPL1, ITK, KRAS, LAT, LCK, LYN, NRAS, PDPK1, PIK3CA, PIK3CB, PIK3CD, PIK3CG, PIK3R1, PIK3R2, PIK3R3, PIK3R5, PIK3R6, PLCG1, PLCG2, PLEKHA1, PLEKHA2, PTEN, RAC1, RAP1A, RHOA, SGK1, SRC, SYK, YES1, ZAP70
SMIRNOV_CIRCULATING_ENDOTHELIOCYTES_IN_CANCER_UP	C2 (CGP)	159	ABCA1, ABCB1, ABCG1, ACSL1, ADAP2, ADGRE2, ADM, ALOX5, ANPEP, APOB, AQP9, ARHGAP8, B4GALT5, BCAT1, BHLHE40, BIRC5, BLVRA, BST1, C3AR1, C5AR1, CCL20, CCR1, CD14, CD1D, CD58, CD9, CD93, CDA, CDKN1A, CEBPB, CHI3L1, CHKA, CHN1, CIAO1, CKB, CLN8, CLU, COL7A1, CREM, CSF2RA, CTSB, CTSL, CXCL8, CXCR1, CYP1A1, CYP1B1, CYP27A1, DAPK2, DHCR7, DHRS3, DKK3, DPH1, DSE, DUSP4, EGR1, ELF4, ENG, EPAS1, EPHA4, FBP…
WU_CELL_MIGRATION	C2 (CGP)	184	ADAMTS1, ADIRF, AGR2, AHNAK2, AKAP12, AKR1C1, AKR1C3, ANXA8, AQP3, ARHGAP29, ARHGDIB, ARID5B, ARL4C, ASAH1, AXL, BICC1, BST2, CAPG, CCN1, CD24, CD55, CDA, CDH1, CDH3, CHST15, CLDN4, CLDN7, CLU, COL18A1, COL4A1, COL4A2, COL6A2, CRYBG1, CST6, CSTB, CTSH, CXADR, CXCL1, DAPK1, DCBLD2, DKK3, DSE, DTX4, DYNLT3, EEF1A2, EFEMP1, EFNB2, EHF, EMP3, EPAS1, EPB41L2, EPCAM, EPS8, ERAP2, ESRP1, F2RL1, FABP5, F…
PID_INTEGRIN_A4B1_PATHWAY	C2 (CP:PID)	33	ABI1, ADAM28, ARF6, BCAR1, CD14, CD81, CRK, DOCK1, FN1, GIT1, IGSF8, ITGA4, ITGB1, JAM2, JAML, MDK, MYH2, PRKACA, PRKACB, PRKAR1A, PRKAR1B, PTK2, PTK2B, PTPRA, PXN, RAC1, SPP1, SRC, THBS1, THBS2, TLN1, VCAM1, YWHAZ
KEGG_MEDICUS_REFERENCE_PRNP_PI3K_NOX2_SIGNALING_PATHWAY	C2 (CP:KEGG_MEDICUS)	29	ATF2, ATF4, ATF6B, CAV1, CAV2, CAV3, CREB1, CREB3, CREB3L1, CREB3L2, CREB3L3, CREB3L4, CREB5, CYBA, CYBB, EGR1, FYN, MAPK1, MAPK3, NCF1, NCF2, NCF4, PIK3CA, PIK3CB, PIK3CD, PRKCD, PRNP, RAC1, RAC2
GOMF_RNA_ENDONUCLEASE_ACTIVITY	C5 (GO:MF)	75	ABCE1, AGO1, AGO2, AGO3, AGO4, ANG, ANKZF1, APEX1, CPSF3, CWF19L1, DBR1, DICER1, DROSHA, ELAC1, ELAC2, ENDOG, ENDOU, ENDOV, ERN1, ERN2, EXO1, EXOG, FEN1, INTS11, KHNYN, LACTB2, MBLAC1, MRPL44, NOB1, NUDT12, NUDT16, NUDT16L1, NYNRIN, PIWIL1, PIWIL2, PIWIL3, PIWIL4, PLD6, POP1, POP4, POP5, POP7, PPP1R8, PRORP, RCL1, RIDA, RNASE1, RNASE2, RNASE4, RNASE8, RNASEH1, RNASEH2A, RNASEK, RNASEL, RNASET2, R…
GOBP_MIRNA_CATABOLIC_PROCESS	C5 (GO:BP)	20	DIS3L2, DNM3OS, ELOB, ELOC, HOTTIP, LIN28A, LIN28B, MALAT1, NEAT1, OIP5-AS1, PARN, PNPT1, QKI, SND1, TENT2, TENT4B, TUT4, XIST, ZC3H12A, ZSWIM8
GOBP_POSITIVE_REGULATION_OF_MIRNA_CATABOLIC_PROCESS	C5 (GO:BP)	9	DNM3OS, HOTTIP, LIN28B, MALAT1, NEAT1, PNPT1, XIST, ZC3H12A, ZSWIM8
GOMF_RNA_NUCLEASE_ACTIVITY	C5 (GO:MF)	133	ABCE1, AGO1, AGO2, AGO3, AGO4, ANG, ANKZF1, APEX1, AZGP1, BRAT1, CNOT1, CNOT2, CNOT6, CNOT6L, CNOT7, CNOT8, CPSF3, CWF19L1, DBR1, DCP2, DCPS, DICER1, DIS3, DIS3L, DIS3L2, DROSHA, ELAC1, ELAC2, ENDOG, ENDOU, ENDOV, ERI1, ERI2, ERI3, ERN1, ERN2, EXD2, EXO1, EXOG, EXOSC1, EXOSC10, EXOSC2, EXOSC3, EXOSC4, EXOSC5, EXOSC6, EXOSC7, EXOSC8, EXOSC9, FEN1, HELZ2, INTS11, ISG20, ISG20L2, KHNYN, LACTB2, MARF…
GOMF_RNA_ENDONUCLEASE_ACTIVITY_PRODUCING_3_PHOSPHOMONOESTERS	C5 (GO:MF)	8	RIDA, RNASE1, RNASE2, RNASE4, RNASE8, RNASET2, TSEN2, TSEN34
GOBP_GLYCOPROTEIN_CATABOLIC_PROCESS	C5 (GO:BP)	39	ADAMTS12, ADAMTS4, BTK, CELA1, CST3, CTSL, EDEM1, EDEM2, EDEM3, FBXO17, FBXO2, FBXO27, FBXO44, FBXO6, GLB1, GNS, GPC1, GUSB, HEXA, HEXB, HGSNAT, HPSE, HYAL1, HYAL4, IDS, IDUA, MAN1A1, MAN1B1, MANBA, MIR181B1, MMP12, NAGLU, NCCRP1, NEU2, NEU4, NGLY1, OGA, SGSH, STT3B
GOBP_PROTEOGLYCAN_CATABOLIC_PROCESS	C5 (GO:BP)	17	ADAMTS12, ADAMTS4, BTK, GLB1, GNS, GPC1, GUSB, HEXA, HEXB, HGSNAT, HPSE, HYAL1, HYAL4, IDS, IDUA, NAGLU, SGSH
GOBP_AMINO_SUGAR_METABOLIC_PROCESS	C5 (GO:BP)	43	ALDH1A1, AMDHD2, B4GALNT2, CHI3L1, CHI3L2, CHIA, CHIT1, CHST1, CHST2, CHST3, CHST4, CHST5, CHST6, CHST7, CMAS, CSGALNACT1, CTBS, EXTL2, FN3K, GFPT1, GFPT2, GNE, GNPDA1, GNPDA2, GNPNAT1, HEXB, LARGE1, MGAT1, MGAT3, NAGK, NANP, NANS, NPL, OGA, OVGP1, PGM3, RENBP, SLC35A1, SLC35A3, ST3GAL1, ST6GAL1, UAP1, UAP1L1
GOMF_RNA_STEM_LOOP_BINDING	C5 (GO:MF)	16	ARID5A, CPEB3, CSDE1, DAZAP1, DDX3X, DDX56, DHX9, EIF4A3, EPRS1, FMR1, LARP6, METTL16, MYH10, RC3H1, RC3H2, ZC3H12A
GOBP_REGULATION_OF_PROTEOLYSIS	C5 (GO:BP)	396	A2ML1, ACP4, ADAM8, ADAM9, ADRA2A, AGBL4, AGTPBP1, AKT1, ALAD, ANGPTL8, ANXA2, APOE, APP, AQP11, ARAF, ARHGAP5-AS1, ASPH, ASTL, ATP13A2, ATP5IF1, ATXN3, ATXN3L, AURKA, AURKAIP1, AXIN1, AXIN2, BAD, BAG2, BAG5, BAG6, BAK1, BBS7, BCAP31, BTRC, C2CD3, CAMLG, CAPN3, CASP8, CAV1, CAV3, CBFA2T3, CCAR2, CCBE1, CCDC22, CDC20, CDC20B, CDK2, CDK5, CDK5RAP3, CDKN2A, CEBPA, CFL1, CHAC1, CHFR, CLEC3B, CLN3, CL…
GOBP_MIRNA_METABOLIC_PROCESS	C5 (GO:BP)	110	AGO1, AGO2, AGO4, AGT, APLN, APP, AR, ATOH8, BCDIN3D, BMP2, BMP4, BMPR1A, DDX17, DDX5, DICER1, DIS3L2, DNM3OS, DROSHA, EGFR, EGR1, ELOB, ELOC, ESR1, ETS1, FGF2, FOS, FOSL1, FOXA1, FOXO3, GATA2, GATA3, GNL3, HIF1A, HOTTIP, HRAS, IL10, IL6, JUN, KHSRP, KLF4, LILRB4, LIN28A, LIN28B, MALAT1, MRTFA, MRTFB, MYB, MYC, MYCN, MYOCD, NCOR1, NCOR2, NEAT1, NFATC3, NFATC4, NFIB, NFKB1, NGFR, NOTCH2, NOTCH3, N…
GOMF_VASCULAR_ENDOTHELIAL_GROWTH_FACTOR_RECEPTOR_2_BINDING	C5 (GO:MF)	9	CADM4, CCDC88A, CDH5, DAB2IP, GREM1, ITGA5, ITGB3, PDCL3, VEGFA
GOBP_NEGATIVE_REGULATION_OF_RESPONSE_TO_TUMOR_CELL	C5 (GO:BP)	10	AHR, CD274, CEACAM1, HAVCR2, IL4I1, MAPK3, PDCD1, TGFB1, UFL1, USP5
GOBP_POSITIVE_REGULATION_OF_VASCULATURE_DEVELOPMENT	C5 (GO:BP)	193	ABL1, ACVRL1, ADAM12, ADM, ADM2, AGGF1, AGO2, AKT3, ANGPT2, ANGPT4, ANGPTL3, ANGPTL4, ANXA3, APELA, APLNR, AQP1, BMPER, BRCA1, BTG1, C3, C3AR1, C5AR1, CAMP, CCBE1, CCL11, CCL24, CCR3, CD34, CD40, CDH5, CELA1, CHI3L1, CHRNA7, CLIC3, CMA1, CTNNB1, CX3CL1, CXCL12, CXCL8, CXCR3, CXCR4, CYBB, CYP1B1, DDAH1, DLL1, DSG2, ECM1, EMC10, EMILIN1, EMILIN2, EMP2, ENG, EPHA1, ERAP1, ETS1, F3, FGF1, FGF18, FGF2…
GOBP_CELL_ADHESION_MEDIATED_BY_INTEGRIN	C5 (GO:BP)	89	ACER2, ADA, ADAM17, ADAM9, CCL21, CCL5, CCN3, CD3E, CIB1, COL16A1, CRK, CRKL, CXCL13, CYP1B1, DPP4, EFNA1, EMILIN1, EMILIN2, EPHA2, EPHA8, EXT1, FBN1, FERMT1, FERMT3, FOXC2, FYB2, HRG, ICAM1, IFT74, ITGA1, ITGA10, ITGA11, ITGA2, ITGA2B, ITGA3, ITGA4, ITGA5, ITGA6, ITGA7, ITGA8, ITGA9, ITGAD, ITGAE, ITGAL, ITGAM, ITGAV, ITGAX, ITGB1, ITGB1BP1, ITGB2, ITGB3, ITGB4, ITGB5, ITGB6, ITGB7, ITGB8, ITGBL…
GOBP_NEGATIVE_REGULATION_OF_CELL_CELL_ADHESION	C5 (GO:BP)	215	ABCA12, ABL1, ADAMTS18, ADIPOQ, ADORA2A, ADTRP, AKNA, AKT1, ALOX12, ANXA1, APOA1, ARG1, ARG2, ASCL2, ASS1, B4GALNT2, BCL6, BMP2, BMP4, BMP6, BTLA, BTN2A2, C1QTNF1, CASP3, CBFB, CBLB, CCL21, CCL25, CCL28, CD274, CD300A, CD37, CD69, CD74, CD80, CD86, CD9, CDH1, CDKN2A, CDSN, CEACAM1, CEBPB, CLEC4G, CR1, CRTAM, CSK, CTLA4, CTSG, CXCL12, DAPL1, DLG1, DLG5, DTX1, DUSP22, DUSP3, EPB41L5, EPCAM, ERBB2, …
GOBP_REGULATION_OF_CELL_ADHESION	C5 (GO:BP)	828	ABCA12, ABI3BP, ABL1, ABL2, ACER2, ACTB, ACTG1, ACTL6A, ACTL6B, ACTN4, ACVRL1, ADA, ADAM10, ADAM15, ADAM19, ADAM22, ADAM8, ADAM9, ADAMDEC1, ADAMTS18, ADGRG1, ADIPOQ, ADORA2A, ADTRP, AFDN, AGER, AGR2, AIF1, AJAP1, AKNA, AKT1, ALOX12, ALOX15, ALOX5, AMBRA1, ANGPT1, ANGPT2, ANK3, ANXA1, AP1AR, AP3B1, AP3D1, APBB1IP, APOA1, APOD, ARG1, ARG2, ARHGAP6, ARHGDIG, ARHGEF7, ARID1A, ARID1B, ARID2, ARL2, ARP…
HALLMARK_NOTCH_SIGNALING	H	32	APH1A, ARRB1, CCND1, CUL1, DLL1, DTX1, DTX2, DTX4, FBXW11, FZD1, FZD5, FZD7, HES1, HEYL, JAG1, KAT2A, LFNG, MAML2, NOTCH1, NOTCH2, NOTCH3, PPARD, PRKCA, PSEN2, PSENEN, RBX1, SAP30, SKP1, ST3GAL6, TCF7L2, WNT2, WNT5A
HALLMARK_PI3K_AKT_MTOR_SIGNALING	H	105	ACACA, ACTR2, ACTR3, ADCY2, AKT1, AKT1S1, AP2M1, ARF1, ARHGDIA, ARPC3, ATF1, CAB39, CAB39L, CALR, CAMK4, CDK1, CDK2, CDK4, CDKN1A, CDKN1B, CFL1, CLTC, CSNK2B, CXCR4, DAPP1, DDIT3, DUSP3, E2F1, ECSIT, EGFR, EIF4E, FASLG, FGF17, FGF22, FGF6, GNA14, GNGT1, GRB2, GRK2, GSK3B, HRAS, HSP90B1, IL2RG, IL4, IRAK4, ITPR2, LCK, MAP2K3, MAP2K6, MAP3K7, MAPK1, MAPK10, MAPK8, MAPK9, MAPKAP1, MKNK1, MKNK2, MYD8…
HALLMARK_GLYCOLYSIS	H	200	ABCB6, ADORA2B, AGL, AGRN, AK3, AK4, AKR1A1, ALDH7A1, ALDH9A1, ALDOA, ALDOB, ALG1, ANG, ANGPTL4, ANKZF1, ARPP19, ARTN, AURKA, B3GALT6, B3GAT1, B3GAT3, B3GNT3, B4GALT1, B4GALT2, B4GALT4, B4GALT7, BIK, BPNT1, CACNA1H, CAPN5, CASP6, CD44, CDK1, CENPA, CHPF, CHPF2, CHST1, CHST12, CHST2, CHST4, CHST6, CITED2, CLDN3, CLDN9, CLN6, COG2, COL5A1, COPB2, CTH, CXCR4, CYB5A, DCN, DDIT4, DEPDC1, DLD, DPYSL4, …
HALLMARK_TGF_BETA_SIGNALING	H	54	ACVR1, APC, ARID4B, BCAR3, BMP2, BMPR1A, BMPR2, CDH1, CDK9, CDKN1C, CTNNB1, ENG, FKBP1A, FNTA, FURIN, HDAC1, HIPK2, ID1, ID2, ID3, IFNGR2, JUNB, KLF10, LEFTY2, LTBP2, MAP3K7, NCOR2, NOG, PMEPA1, PPM1A, PPP1CA, PPP1R15A, RAB31, RHOA, SERPINE1, SKI, SKIL, SLC20A1, SMAD1, SMAD3, SMAD6, SMAD7, SMURF1, SMURF2, SPTBN1, TGFB1, TGFBR1, TGIF1, THBS1, TJP1, TRIM33, UBE2D3, WWTR1, XIAP
HALLMARK_EPITHELIAL_MESENCHYMAL_TRANSITION	H	200	ABI3BP, ACTA2, ADAM12, ANPEP, APLP1, AREG, BASP1, BDNF, BGN, BMP1, CADM1, CALD1, CALU, CAP2, CAPG, CCN1, CCN2, CD44, CD59, CDH11, CDH2, CDH6, COL11A1, COL12A1, COL16A1, COL1A1, COL1A2, COL3A1, COL4A1, COL4A2, COL5A1, COL5A2, COL5A3, COL6A2, COL6A3, COL7A1, COL8A2, COLGALT1, COMP, COPA, CRLF1, CTHRC1, CXCL1, CXCL12, CXCL6, CXCL8, DAB2, DCN, DKK1, DPYSL3, DST, ECM1, ECM2, EDIL3, EFEMP2, ELN, EMP3, …
HALLMARK_P53_PATHWAY	H	200	ABAT, ABCC5, ABHD4, ACVR1B, ADA, AEN, AK1, ALOX15B, ANKRA2, APAF1, APP, ATF3, BAIAP2, BAK1, BAX, BLCAP, BMP2, BTG1, BTG2, CASP1, CCND2, CCND3, CCNG1, CCNK, CCP110, CD81, CD82, CDH13, CDK5R1, CDKN1A, CDKN2A, CDKN2AIP, CDKN2B, CEBPA, CGRRF1, CLCA2, COQ8A, CSRNP2, CTSD, CTSF, CYFIP2, DCXR, DDB2, DDIT3, DDIT4, DEF6, DGKA, DNTTIP2, DRAM1, EI24, ELP1, EPHA2, EPHX1, EPS8L2, ERCC5, F2R, FAM162A, FAS, FBX…
HALLMARK_HYPOXIA	H	200	ACKR3, ADM, ADORA2B, AK4, AKAP12, ALDOA, ALDOB, ALDOC, AMPD3, ANGPTL4, ANKZF1, ANXA2, ATF3, ATP7A, B3GALT6, B4GALNT2, BCAN, BCL2, BGN, BHLHE40, BNIP3L, BRS3, BTG1, CA12, CASP6, CAV1, CAVIN1, CAVIN3, CCN1, CCN2, CCN5, CCNG2, CDKN1A, CDKN1B, CDKN1C, CHST2, CHST3, CITED2, COL5A1, CP, CSRP2, CXCR4, DCN, DDIT3, DDIT4, DPYSL4, DTNA, DUSP1, EDN2, EFNA1, EFNA3, EGFR, ENO1, ENO2, ENO3, ERO1A, ERRFI1, ETS1…
HALLMARK_INTERFERON_GAMMA_RESPONSE	H	200	ADAR, APOL6, ARID5B, ARL4A, AUTS2, B2M, BANK1, BATF2, BPGM, BST2, BTG1, C1R, C1S, CASP1, CASP3, CASP4, CASP7, CASP8, CCL2, CCL5, CCL7, CD274, CD38, CD40, CD69, CD74, CD86, CDKN1A, CFB, CFH, CIITA, CMKLR1, CMPK2, CMTR1, CSF2RB, CXCL10, CXCL11, CXCL9, DDX60, DHX58, EIF2AK2, EIF4E3, EPSTI1, FAS, FCGR1A, FGL2, FPR1, GBP4, GBP6, GCH1, GPR18, GZMA, HELZ2, HERC6, HIF1A, HLA-A, HLA-B, HLA-DMA, HLA-DQA1, …
HALLMARK_ANGIOGENESIS	H	36	APOH, APP, CCND2, COL3A1, COL5A2, CXCL6, FGFR1, FSTL1, ITGAV, JAG1, JAG2, KCNJ8, LPL, LRPAP1, LUM, MSX1, NRP1, OLR1, PDGFA, PF4, PGLYRP1, POSTN, PRG2, PTK2, S100A4, SERPINA5, SLCO2A1, SPP1, STC1, THBD, TIMP1, TNFRSF21, VAV2, VCAN, VEGFA, VTN
HALLMARK_INFLAMMATORY_RESPONSE	H	200	ABCA1, ABI1, ACVR1B, ACVR2A, ADGRE1, ADM, ADORA2B, ADRM1, AHR, APLNR, AQP9, ATP2A2, ATP2B1, ATP2C1, AXL, BDKRB1, BEST1, BST2, BTG2, C3AR1, C5AR1, CALCRL, CCL17, CCL2, CCL20, CCL22, CCL24, CCL5, CCL7, CCR7, CCRL2, CD14, CD40, CD48, CD55, CD69, CD70, CD82, CDKN1A, CHST2, CLEC5A, CMKLR1, CSF1, CSF3, CSF3R, CX3CL1, CXCL10, CXCL11, CXCL6, CXCL8, CXCL9, CXCR6, CYBB, DCBLD2, EBI3, EDN1, EIF2AK2, EMP3, E…
HALLMARK_TNFA_SIGNALING_VIA_NFKB	H	200	ABCA1, ACKR3, AREG, ATF3, ATP2B1, B4GALT1, B4GALT5, BCL2A1, BCL3, BCL6, BHLHE40, BIRC2, BIRC3, BMP2, BTG1, BTG2, BTG3, CCL2, CCL20, CCL4, CCL5, CCN1, CCND1, CCNL1, CCRL2, CD44, CD69, CD80, CD83, CDKN1A, CEBPB, CEBPD, CFLAR, CLCF1, CSF1, CSF2, CXCL1, CXCL10, CXCL11, CXCL2, CXCL3, CXCL6, DENND5A, DNAJB4, DRAM1, DUSP1, DUSP2, DUSP4, DUSP5, EDN1, EFNA1, EGR1, EGR2, EGR3, EHD1, EIF1, ETS2, F2RL1, F3, …
HALLMARK_IL6_JAK_STAT3_SIGNALING	H	87	A2M, ACVR1B, ACVRL1, BAK1, CBL, CCL7, CCR1, CD14, CD36, CD38, CD44, CD9, CNTFR, CRLF2, CSF1, CSF2, CSF2RA, CSF2RB, CSF3R, CXCL1, CXCL10, CXCL11, CXCL13, CXCL3, CXCL9, DNTT, EBI3, FAS, GRB2, HAX1, HMOX1, IFNAR1, IFNGR1, IFNGR2, IL10RB, IL12RB1, IL13RA1, IL15RA, IL17RA, IL17RB, IL18R1, IL1B, IL1R1, IL1R2, IL2RA, IL2RG, IL3RA, IL4R, IL6, IL6ST, IL7, IL9R, INHBE, IRF1, IRF9, ITGA4, ITGB3, JUN, LEPR, …
WP_IL10_ANTIINFLAMMATORY_SIGNALING	C2 (CP:WIKIPATHWAYS)	12	BLVRA, BLVRB, HMOX1, IL10, IL10RA, IL10RB, IL1A, IL6, JAK1, STAT1, STAT2, STAT3
MORI_IMMATURE_B_LYMPHOCYTE_UP	C2 (CGP)	52	ADCY7, ATP6V0B, BIRC3, BTG1, CAPG, CAPN1, CD72, CD74, CD83, CNR2, CTSS, DTX1, DUSP6, ERO1B, GGA2, GMIP, GNS, GPCPD1, GPR65, GUCD1, HCK, HLA-DMA, HLA-DMB, IFI30, IGKV1D-43, IGKV5-2, IL10RA, JARID2, LAT2, LIMS1, LY6D, LYN, MCL1, MS4A1, MYL12B, NEAT1, PIP4K2A, PML, PTPN6, PTPRC, PXK, RGL2, RGS14, RHOQ, SAMHD1, SCD, SELENOW, SEMA4D, SLC25A53, SMAP2, TMEM50B, TRAF3
SAFFORD_T_LYMPHOCYTE_ANERGY	C2 (CGP)	89	ACTN4, ADGRE5, ADORA2A, ADORA2B, AGT, ANGPTL2, ANKRD28, ANP32A, ARFIP1, BNIP3, CASP4, CCL1, CCL3, CD40LG, CDC14A, CLEC4E, CSF1, CTSE, DDR1, DLG2, DTNA, DUSP6, EGR2, ETV6, F2R, FBXO34, FOXP1, FURIN, FYN, GABRA4, GADD45B, GCH1, GGA2, HEBP2, HIF1AN, HLF, HSD17B6, HSPA1A, HSPA4L, IER3, ING4, IRF4, ISYNA1, JAK3, JARID2, JUP, KCNJ11, KCNK5, KCNQ5, KIF15, KIFC3, LAG3, LPAR4, LRRC3, MARCHF2, MICB, MMD, M…
LEE_EARLY_T_LYMPHOCYTE_DN	C2 (CGP)	57	ACTN1, AGMAT, AMIGO2, ANK3, ANKRD55, ATM, BTLA, CCR7, CD27, CD44, COTL1, CYLD, CYTIP, DENND2D, EMP3, FOXO1, GBP2, GIMAP1, GIMAP4, GIMAP7, GPR171, GPR183, HCP5, HLA-A, HLA-B, HLA-E, HLA-F, ID2, IFITM1, IFITM2, IL27RA, IL4R, IL6R, KLF2, LDLRAP1, LRRN3, MAN1C1, MAP3K1, NELL2, NFATC2, NLRC5, PIK3IP1, PRMT2, PTPRJ, RNASET2, S1PR1, SAMD3, SAMHD1, SCML1, SEMA4C, SLC2A3, STK17A, TBC1D4, TNFRSF25, TNFSF10…
HADDAD_T_LYMPHOCYTE_AND_NK_PROGENITOR_DN	C2 (CGP)	64	ACSL4, ARHGEF10, AZU1, BLNK, CCL3, CCR7, CCR9, CD24, CD7, CDC20, CEBPD, CFD, CRIP1, CSF1R, CST7, CSTA, CTSG, DNTT, ELANE, F13A1, G0S2, GPR183, HAL, HCK, HGF, IL6R, IL7R, IRF8, ITGB7, JCHAIN, KIF15, LEF1, LGALS1, LGMN, LTB, LY86, LYZ, MCM4, MME, MPO, MS4A3, MS4A6A, NPTX2, NRXN2, PALLD, PLEK, PRTN3, RAB31, RNASE6, RRM2, S100A8, SCN3A, SERPINF1, SLC2A5, SPON1, TNF, TRAF4, TRGC1, TRIB2, TSPOAP1, TYRO…
LENAOUR_DENDRITIC_CELL_MATURATION_DN	C2 (CGP)	130	ADAM10, AKR1C1, ALG3, AMPD3, ANPEP, ARHGDIB, ATP2A3, BCAT1, BRD2, BST1, BTG2, C3, C3AR1, C5AR1, CCR2, CD14, CD163, CD180, CD37, CD44, CES1, CHI3L1, CLEC2B, CORO1A, CSF1R, CTBP1, CTSK, CXCL2, CXCL3, CXCL5, CXCL8, CYBB, CYTIP, DHX8, DOK1, DUSP6, ELK3, EMP1, EMP3, EVI2A, FBP1, FCER1G, FCGR2A, FCN1, FGL2, FYB1, GK, GLA, GSR, H2BC6, H4C3, HSD17B10, HTRA1, IDS, IER3, IL1B, IL1R2, IL2RG, IL6R, IRF7, ISG…
GOBP_POSITIVE_REGULATION_OF_LYMPHOCYTE_ANERGY	C5 (GO:BP)	6	CBLB, CD3E, FOXP3, ITCH, LILRB4, NR5A2
GOBP_POSITIVE_REGULATION_OF_T_CELL_APOPTOTIC_PROCESS	C5 (GO:BP)	16	ADAM8, BBC3, BCL2L11, CCL5, CD274, IDO1, LGALS16, LGALS9, P2RX7, PDCD1, PERP, PRELID1, TGFB2, TP53, WNT5A, ZC3H8
GOBP_NEGATIVE_REGULATION_OF_LYMPHOCYTE_MIGRATION	C5 (GO:BP)	16	ADTRP, AKT1, APOD, CCL2, CD200, CD200R1, CD69, GCSAM, IL27RA, KLRC4-KLRK1, KLRK1, LRCH1, MIA3, PADI2, RIPOR2, WASL
GOBP_POSITIVE_REGULATION_OF_LYMPHOCYTE_APOPTOTIC_PROCESS	C5 (GO:BP)	20	ADAM8, BAX, BBC3, BCL2L11, CCL5, CD274, FNIP1, IDO1, IL10, LGALS16, LGALS9, MYC, P2RX7, PDCD1, PERP, PRELID1, TGFB2, TP53, WNT5A, ZC3H8
GOBP_REGULATION_OF_B_CELL_APOPTOTIC_PROCESS	C5 (GO:BP)	22	ADA, AURKB, BAX, BCL10, BCL2, BCL6, BTK, CD74, FNIP1, FOXP1, HSH2D, IL10, IL2, IRS2, LYN, MIF, MIR17HG, MYC, NOC2L, ORMDL3, PDCD1, SLC39A10
GOBP_NEGATIVE_REGULATION_OF_NATURAL_KILLER_CELL_MEDIATED_IMMUNITY	C5 (GO:BP)	26	ARRB2, CD96, CEACAM1, CLEC12B, CRK, GRB2, HAVCR2, HLA-A, HLA-B, HLA-E, HLA-F, HLA-G, INPP5D, KIR2DL4, KLRC1, KLRD1, LGALS9, LILRB1, MICA, NECTIN2, NECTIN4, PVR, SERPINB4, SERPINB9, TGFB1, TIGIT
GOBP_NEGATIVE_REGULATION_OF_MACROPHAGE_ACTIVATION	C5 (GO:BP)	19	ADGRF5, BPI, CD200, CST7, CX3CL1, FAM76B, FCGR2B, GRN, IL31RA, LDLR, LRFN5, MIR130A, NR1D1, NR1H3, PTPRC, SYT11, TAFA3, VSIG4, ZC3H12A
GOBP_MACROPHAGE_APOPTOTIC_PROCESS	C5 (GO:BP)	13	CCL5, CCR5, CDKN2A, CTSL, GHSR, IRF3, IRF7, MEF2C, MIRLET7B, NOD2, PLEKHO2, SELENOS, SIRT1
GOBP_POSITIVE_REGULATION_OF_REGULATORY_T_CELL_DIFFERENTIATION	C5 (GO:BP)	24	AMBRA1, BCL6, BTN2A2, CD46, CR1, DUSP10, FOXO3, FOXP3, HLA-DRA, HLA-DRB1, HLA-G, IFNG, IL2, IL2RG, IL4I1, KAT5, KLHL25, LGALS9, LILRB2, LILRB4, SOCS1, SOX12, TGFB1, VSIR
GOBP_NEGATIVE_REGULATION_OF_B_CELL_PROLIFERATION	C5 (GO:BP)	18	ATM, BTK, CASP3, CD300A, CDKN2A, CTLA4, FCGR2B, IL10, INPP5D, LYN, MIR185, MNDA, PAWR, PKN1, RC3H1, TNFRSF13B, TNFRSF21, TYROBP
GOBP_T_CELL_APOPTOTIC_PROCESS	C5 (GO:BP)	61	ADA, ADAM8, AKT1, ARG2, BAK1, BAX, BBC3, BCL10, BCL11B, BCL2, BCL2L11, BCL3, BMP4, CCL5, CD27, CD274, CHEK2, CLC, DFFA, DNAJA3, DOCK8, EBF4, EFNA1, FADD, FAS, FASLG, GIMAP8, GLI3, GPAM, HIF1A, IDO1, IL2RA, IL7R, JAK3, KDELR1, KIFAP3, LGALS16, LGALS3, LGALS9, LIPA, LMBR1L, P2RX7, PDCD1, PERP, PIP, PRELID1, PRKCQ, PRKD2, PTCRA, RAG1, RIPK1, RIPK3, RORC, SIVA1, SLC46A2, ST3GAL1, TGFB2, TP53, TSC22D3…
GOBP_NEGATIVE_REGULATION_OF_T_CELL_MEDIATED_IMMUNITY	C5 (GO:BP)	33	AHR, ARG1, CD274, CD80, CEACAM1, CLEC4G, DUSP22, FCGR2B, FOXP3, HFE, HLA-F, HLA-G, IFNA2, IFNB1, IL20RB, IL4I1, IL7R, KLRC1, KLRD1, LILRB1, LILRB4, MAPK3, NCKAP1L, PDCD1, PPP3CB, PTPRC, SLAMF1, SMAD7, SPN, TBX21, UFL1, USP5, XCL1
GOBP_NEGATIVE_REGULATION_OF_ACTIVATED_T_CELL_PROLIFERATION	C5 (GO:BP)	16	ARG1, BTN2A2, CASP3, CD274, CRTAM, FOXP3, LAPTM5, LGALS9, LILRB4, LRRC32, MIR181C, PDCD1LG2, PRKAR1A, PRNP, RC3H1, SCRIB
GOBP_NEGATIVE_REGULATION_OF_T_CELL_MEDIATED_IMMUNE_RESPONSE_TO_TUMOR_CELL	C5 (GO:BP)	7	AHR, CD274, IL4I1, MAPK3, PDCD1, UFL1, USP5
GOBP_INTERLEUKIN_10_PRODUCTION	C5 (GO:BP)	67	AGER, BCL3, BTK, CD274, CD28, CD40LG, CD46, CD47, CD83, CLEC7A, DLL1, EPX, F2RL1, FCER1G, FCGR2B, FOXP3, HGF, HLA-DRB1, HMGB1, HSPD1, IDO1, IL12B, IL13, IL20RB, IL21, IL23A, IL23R, IL4, IL6, INAVA, IRF4, ISG15, JAK3, LGALS9, LILRA5, LILRB1, LILRB4, MIR106A, MIR145, MIR194-1, MIR98, MIRLET7C, NOD2, PDCD1LG2, PIBF1, PLCG2, PRG2, PRKCZ, PYCARD, RAD21, RBM47, SASH3, STAT3, SYK, THBS1, TIGIT, TLR4, TL…
GOBP_NEGATIVE_REGULATION_OF_IMMUNE_RESPONSE	C5 (GO:BP)	215	A2M, ACOD1, ADAR, AHR, ALOX15, AMBP, ANXA1, ARG1, ARG2, ARRB2, ASCL2, ATG12, ATG5, AURKB, BANF1, BCL6, BCR, C4BPA, C4BPB, C9orf72, CACTIN, CCR2, CD160, CD274, CD300A, CD46, CD55, CD59, CD69, CD80, CD96, CEACAM1, CEP63, CLEC12A, CLEC12B, CLEC4G, CNOT7, COL3A1, CR1, CR1L, CR2, CRK, DCST1, DDX39A, DHX58, DNAJA3, DRD2, DTX4, DUSP10, DUSP22, EIF4E2, ENPP3, FAM3A, FCGR2B, FCRLB, FER, FGL2, FGR, FOXJ1, …
GOBP_NEGATIVE_REGULATION_OF_B_CELL_ACTIVATION	C5 (GO:BP)	34	ATM, BANK1, BCL6, BTK, CASP3, CD300A, CDKN2A, CR1, CTLA4, FCGR2B, FOXJ1, FOXP3, HMGB3, ID2, IL10, INHA, INHBA, INPP5D, LAPTM5, LYN, MIR185, MNDA, NDFIP1, PARP3, PAWR, PKN1, RC3H1, SAMSN1, SFRP1, TBC1D10C, TNFAIP3, TNFRSF13B, TNFRSF21, TYROBP
GOBP_POSITIVE_REGULATION_OF_INTERLEUKIN_6_PRODUCTION	C5 (GO:BP)	103	ADORA2B, AGER, AIF1, AKIRIN2, APP, ARHGEF2, ARID5A, BCL10, BSG, BTK, C1QTNF4, CARD9, CD36, CD74, CLEC7A, CYBA, DEFB124, DHX9, EREG, F2R, F2RL1, FCER1G, HMGB1, HSPD1, HYAL2, IFIH1, IFNG, IL16, IL17A, IL17D, IL17F, IL17RA, IL17RC, IL1A, IL1B, IL1RAP, IL1RL2, IL33, IL36A, IL6, IL6R, INAVA, ISL1, LAPTM5, LBP, LEP, LGALS9, LILRA2, LILRA5, LILRB2, LPL, MAPK13, MAVS, MBP, MIR144, MIR657, MIR92A1, MYD88,…
GOBP_INTERLEUKIN_1_BETA_PRODUCTION	C5 (GO:BP)	113	ACP5, AGER, AIM2, APOA1, APP, ARG2, ARRB2, AZU1, CARD16, CARD17P, CARD18, CARD8, CASP1, CASP8, CCL19, CCL3, CCR7, CD33, CD36, CLEC7A, CPTP, CX3CL1, CX3CR1, EGR1, ELF4, ERRFI1, F2R, F2RL1, FFAR1, FFAR4, FOXP1, FZD5, GBP5, GHRL, GHSR, GIT1, GSDMD, GSTP1, HK1, HMGB1, HSPB1, IFI16, IFNG, IGF1, IL17A, IL6, INAVA, ISL1, JAK2, LGALS9, LILRA2, LILRA5, LILRB4, LPL, MALT1, MEFV, MIR101-1, MIR132, MIR144, M…
GOBP_NEGATIVE_REGULATION_OF_T_CELL_PROLIFERATION	C5 (GO:BP)	79	ARG1, ARG2, BMP4, BTLA, BTN2A2, CASP3, CBLB, CD274, CD37, CD80, CD86, CDKN2A, CEBPB, CLEC4G, CR1, CRTAM, CTLA4, DLG1, DLG5, ERBB2, FOXJ1, FOXP3, GLMN, GNRH1, GPNMB, HAVCR2, HLA-DRB1, HLA-E, HLA-G, IDO1, IHH, IL10, IL20RB, IL2RA, IL4I1, ITCH, LAPTM5, LGALS9, LGALS9B, LGALS9C, LILRB1, LILRB2, LILRB4, LRRC32, MAD1L1, MARCHF7, MIR181C, NDFIP1, PAWR, PDCD1LG2, PELI1, PLA2G2A, PLA2G2D, PLA2G2F, PLA2G5,…
GOBP_POSITIVE_REGULATION_OF_EPITHELIAL_TO_MESENCHYMAL_TRANSITION	C5 (GO:BP)	60	ACVR1, ADAM8, AGT, ALX1, AXIN2, BAMBI, BCL9L, BMP2, BMP4, BMP7, COL1A1, CRB2, CTNNB1, DAB2, EMP2, ENG, EZH2, FERMT2, FOXC1, GCNT2, GLIPR2, HDAC2, IL1B, IL6, ISL1, JAG1, KDM1A, LEF1, LOXL2, LRG1, MDK, MIR21, MIR221, MIR222, MIR519D, MTOR, NOTCH1, OLFM1, PDPN, PTK2, RGCC, SDCBP, SERPINB3, SMAD2, SMAD3, SMAD4, SNAI1, TBX20, TCF7L2, TGFB1, TGFB1I1, TGFB2, TGFB3, TGFBR1, TGFBR2, TIAM1, TNXB, TWIST1, W…
GOBP_NEGATIVE_REGULATION_OF_LYMPHOCYTE_ACTIVATION	C5 (GO:BP)	177	ADORA2A, ANXA1, ARG1, ARG2, ASCL2, ATM, AXL, BANK1, BCL6, BMP4, BTK, BTLA, BTN2A2, CASP3, CBFB, CBLB, CD274, CD300A, CD37, CD69, CD74, CD80, CD86, CDKN2A, CEBPB, CLEC12A, CLEC4G, CLNK, CR1, CRTAM, CSK, CTLA4, CTSG, DAPL1, DLG1, DLG5, DTX1, DUSP22, DUSP3, ERBB2, FBXO7, FCGR2B, FGL1, FGL2, FGR, FOXJ1, FOXP3, GAL, GLI3, GLMN, GNRH1, GPNMB, HAVCR2, HFE, HLA-DRB1, HLA-E, HLA-G, HLX, HMGB1, HMGB3, ID2,…
GOBP_NEGATIVE_REGULATION_OF_T_CELL_DIFFERENTIATION	C5 (GO:BP)	54	ANXA1, ASCL2, BCL6, BMP4, CBFB, CD69, CD74, CDKN2A, CLEC4G, CTLA4, DTX1, ERBB2, FGL2, FOXJ1, FOXP3, GLI3, HLX, HMGB1, IFNA2, IFNB1, IFNL1, IHH, IL2, IL4R, IRF1, JAK3, LAG3, LGALS1, LILRB4, LOXL3, MDK, MIR21, MIR30B, NRARP, PRDX2, PTPN2, RAG2, RC3H1, RC3H2, RUNX1, RUNX3, SHH, SLC4A2, SMAD7, SOCS1, SOCS5, STAT5A, TBX21, TMEM131L, TNFSF18, TNFSF4, ZBTB7B, ZC3H12A, ZC3H8
REACTOME_REGULATION_OF_IFNG_SIGNALING	C2 (CP:REACTOME)	14	IFNG, IFNGR1, IFNGR2, JAK1, JAK2, PIAS1, PTPN1, PTPN11, PTPN2, PTPN6, SOCS1, SOCS3, STAT1, SUMO1
PID_CD8_TCR_PATHWAY	C2 (CP:PID)	53	AKT1, B2M, BCL10, CARD11, CBL, CD247, CD28, CD3D, CD3E, CD3G, CD80, CD86, CD8A, CD8B, CHUK, CSK, FYN, GRAP2, GRB2, HLA-A, HRAS, IKBKB, IKBKG, KRAS, LAT, LCK, LCP2, MALT1, MAP3K14, MAP3K8, NRAS, ORAI1, PAG1, PDPK1, PLCG1, PRF1, PRKCA, PRKCB, PRKCE, PRKCQ, PTPN6, PTPRC, RAP1A, RASGRP1, RASGRP2, RASSF5, SHC1, SOS1, STIM1, TRAF6, TRPV6, VAV1, ZAP70
REACTOME_ADAPTIVE_IMMUNE_SYSTEM	C2 (CP:REACTOME)	824	ACTR10, ACTR1A, ACTR1B, ADRM1, AHCYL1, AKT1, AKT2, AKT3, ANAPC1, ANAPC10, ANAPC11, ANAPC13, ANAPC2, ANAPC4, ANAPC5, ANAPC7, AP1B1, AP1G1, AP1M1, AP1M2, AP1S1, AP1S2, AP1S3, AP2A1, AP2A2, AP2B1, AP2M1, AP2S1, AREL1, ARF1, ARIH2, ASB1, ASB10, ASB11, ASB12, ASB13, ASB14, ASB15, ASB16, ASB17, ASB18, ASB2, ASB3, ASB4, ASB5, ASB6, ASB7, ASB8, ASB9, ATG14, ATG7, B2M, BCAP31, BCL10, BECN1, BLK, BLMH, BLN…
REACTOME_NEUTROPHIL_DEGRANULATION	C2 (CP:REACTOME)	478	A1BG, ABCA13, ACAA1, ACLY, ACP3, ACTR10, ACTR1B, ACTR2, ADA2, ADAM10, ADAM8, ADGRE3, ADGRE5, ADGRG3, AGA, AGL, AGPAT2, AHSG, ALAD, ALDH3B1, ALDOA, ALDOC, ALOX5, AMPD3, ANO6, ANPEP, ANXA2, AOC1, AP1M1, AP2A2, APAF1, APEH, APRT, ARG1, ARHGAP45, ARHGAP9, ARL8A, ARMC8, ARPC5, ARSA, ARSB, ASAH1, ATAD3B, ATG7, ATP11A, ATP11B, ATP6AP2, ATP6V0A1, ATP6V0C, ATP6V1D, ATP8A1, ATP8B4, AZU1, B2M, B4GALT1, BIN2…
WP_INTERACTIONS_BETWEEN_IMMUNE_CELLS_AND_MICRORNAS_IN_TUMOR_MICROENVIRONMENT	C2 (CP:WIKIPATHWAYS)	48	CCL2, CCL5, CD274, CD80, CD86, CTLA4, CXCL10, IL2RA, IL2RB, IL2RG, IL4, IL4R, IRAK4, MIR138-1, MIR138-2, MIR146A, MIR155, MIR200A, MIR200B, MIR200C, MIR203A, MIR203B, MIR21, MIR210, MIR212, MIR214, MIR23A, MIR24-1, MIR24-2, MIR27A, MIR29A, MIR34A, MIRLET7D, NFKB1, NFKB2, PDCD1, PIAS3, SOCS1, STAT3, STAT6, TGFB1, TGFB2, TGFB3, TGFBR2, TLR4, TLR7, TLR8, TRAF6
REACTOME_CYTOKINE_SIGNALING_IN_IMMUNE_SYSTEM	C2 (CP:REACTOME)	785	AAAS, ABCE1, ABL2, ADAM17, ADAR, ADRM1, AGER, AIP, AKT1, AKT2, AKT3, ALOX15, ALOX5, ALPK1, ANXA1, ANXA2, APP, ARF1, ARIH1, ATF1, ATF2, ATF6, B2M, BATF, BCL2, BCL2L1, BCL2L11, BCL6, BECN1, BIRC2, BIRC3, BIRC5, BLNK, BOLA2, BOLA2B, BRWD1, BST2, BTRC, CA1, CAMK2A, CAMK2B, CAMK2D, CAMK2G, CANX, CAPZA1, CASP1, CASP3, CASP8, CBL, CCL11, CCL19, CCL2, CCL20, CCL22, CCL3, CCL3L3, CCL4, CCL5, CCND1, CCR1, …
GOBP_ADAPTIVE_IMMUNE_RESPONSE	C5 (GO:BP)	765	ADA, ADAM17, ADCY7, ADGRE1, AGER, AHR, AICDA, AIRE, AKIRIN2, ALCAM, ALOX15, ANXA1, APLF, ARG1, ARG2, ARID5A, ASCL2, ATAD5, AZGP1, B2M, BACH2, BATF, BCL10, BCL3, BCL6, BMX, BRD2, BRD4, BTK, BTLA, BTN3A1, BTN3A2, BTN3A3, BTNL8, C17orf99, C1QA, C1QB, C1QBP, C1QC, C1R, C1RL, C1S, C2, C3, C4A, C4B, C4BPA, C4BPB, C5, C6, C7, C8A, C8B, C8G, C9, CADM1, CAMK4, CARD9, CCL19, CCR2, CCR6, CD160, CD19, CD1A, …
GOBP_NATURAL_KILLER_CELL_DIFFERENTIATION	C5 (GO:BP)	27	AXL, GAS6, ID2, IL15, IL15RA, IL21, KAT7, MERTK, NFIL3, PBX1, PGLYRP1, PGLYRP2, PGLYRP3, PIK3CD, PRDM1, PTPRC, RABL3, RASGRP1, SLAMF1, SP3, STAT5A, STAT5B, TOX, TUSC2, TYRO3, ZBTB1, ZNF683
GOBP_HUMORAL_IMMUNE_RESPONSE	C5 (GO:BP)	307	A2M, ACOD1, ADM, AIRE, ALOX5, ANG, APP, AZU1, B2M, BCL2, BCL3, BLNK, BMI1, BPI, BPIFA1, BST1, C1QA, C1QB, C1QBP, C1QC, C1R, C1RL, C1S, C2, C3, C4A, C4B, C4BPA, C4BPB, C5, C6, C7, C8A, C8B, C8G, C9, CALCA, CAMP, CCL1, CCL11, CCL13, CCL14, CCL15, CCL16, CCL17, CCL18, CCL19, CCL2, CCL20, CCL21, CCL22, CCL23, CCL24, CCL25, CCL26, CCL27, CCL28, CCL3, CCL3L3, CCL4, CCL4L2, CCL5, CCL7, CCL8, CCR2, CCR6,…
GOBP_T_CELL_CYTOKINE_PRODUCTION	C5 (GO:BP)	40	ARG1, ARID5A, B2M, CCR2, CD55, CD7, CD81, CLC, DENND1B, FOXP3, FZD5, GATA3, HFE, HLA-A, HLA-F, IFNA2, IFNB1, IL18, IL18R1, IL1B, IL1R1, IL4, IL6, LILRB4, MALT1, MAP3K7, NLRP3, PRKCZ, RSAD2, SASH3, SECTM1, SLAMF1, SMAD7, TBX21, TNFRSF1B, TNFSF4, TRAF2, TRAF6, TRPM4, XCL1
GOBP_LEUKOCYTE_MEDIATED_IMMUNITY	C5 (GO:BP)	479	ACE, ADAM17, ADGRE2, ADORA2B, AGER, AHR, AICDA, AIRE, ANXA3, AP1G1, APLF, ARG1, ARID5A, ARL8B, ARRB2, ATAD5, AZGP1, AZU1, B2M, BATF, BCL10, BCL3, BCL6, BCR, BST2, BTK, BTN3A2, BTN3A3, C17orf99, C1QA, C1QB, C1QBP, C1QC, C1R, C1RL, C1S, C2, C3, C4A, C4B, C4BPA, C4BPB, C5, C6, C7, C8A, C8B, C8G, C9, CADM1, CALHM6, CAMK4, CARD9, CBL, CCL3, CCR2, CCR6, CD160, CD177, CD19, CD1A, CD1B, CD1C, CD1D, CD1E,…
GOBP_IMMUNE_SYSTEM_DEVELOPMENT	C5 (GO:BP)	210	ABL1, ACOD1, ADA, ADAM17, ADAR, AICDA, AIRE, APLF, ARTN, ASXL1, ATAD5, ATM, BARX1, BATF, BCL11B, BCL2, BCL2L11, BCL3, BCL6, BRAF, CACNA1C, CACNB4, CBLB, CCNB2, CCR4, CCR6, CD248, CD28, CD2AP, CD3E, CD40, CD40LG, CDH17, CDKN2B, CITED2, CLC, CLCF1, COA5, CRKL, CTC1, CTNNB1, CTNNBL1, CXCR5, CYREN, DCAF1, DCLRE1C, EPB42, EPHB3, ERCC1, EXO1, EXOSC3, EXOSC6, FADD, FAM210B, FGF10, FLVCR1, FOXE1, FOXI3, …
GOBP_LYMPHOCYTE_CHEMOTAXIS	C5 (GO:BP)	48	ADAM10, ADAM17, ADAM8, CCL2, CCL21, CCL26, CCL3, CCL4, CCL5, CCL7, CCR2, CH25H, CKLF, CX3CL1, CXCL10, CXCL11, CXCL12, CXCL13, CXCL16, CXCR3, CYP7B1, DEFA1, DEFA1B, DEFA4, GAS6, GPR15LG, GPR183, HSD3B7, KLRC4-KLRK1, KLRK1, MSMP, NEDD9, OXSR1, PADI2, PIK3CD, PIK3CG, PLEC, PTK2B, S100A7, SAA1, SLC12A2, SLC8B1, STK39, TMEM102, TNFSF14, WNK1, WNT5A, XCL1
GOBP_MAST_CELL_ACTIVATION_INVOLVED_IN_IMMUNE_RESPONSE	C5 (GO:BP)	60	ADGRE2, ADORA2B, BTK, CBL, CD300A, CD84, CHGA, CLNK, CPLX2, ENPP3, FCER1A, FCER1G, FER, FERRY3, FES, FGR, FOXF1, GAB2, GATA1, GATA2, GPR15LG, GRP, IGHE, IL13, IL13RA2, IL4R, KIT, LAT, LAT2, LGALS9, LYN, MILR1, MRGPRX2, NR4A3, PDPK1, PIK3CD, PIK3CG, PLA2G3, PTGDR, PTGDS, PTPN6, RAB44, RABGEF1, RAC2, RASGRP1, S100A13, SCN11A, SLC18A2, SNAP23, SNX4, SNX6, SPHK2, STXBP1, STXBP2, SYK, UNC13D, VAMP2, V…
GOBP_INNATE_IMMUNE_RESPONSE_ACTIVATING_CELL_SURFACE_RECEPTOR_SIGNALING_PATHWAY	C5 (GO:BP)	104	ACOD1, APPL1, APPL2, BPIFB1, CD14, CHUK, CLEC6A, CLEC7A, COLEC10, COLEC11, CREBBP, CYBA, DAB2IP, ECSIT, EP300, F2RL1, FCN1, FCN2, FCN3, FFAR2, FLOT1, FYN, HMGB1, IFI35, IKBKB, IRAK1, IRAK2, IRAK4, IRF3, KIR2DS2, KLRC1, KLRC2, KLRC3, KLRC4, KLRC4-KLRK1, KLRD1, KLRK1, LBP, LETMD1, LGALS9, LILRA2, LTF, LY96, LYN, MAP3K7, MBL2, MFHAS1, MIR140, MIR146A, MIR149, MIR200B, MIR200C, MIR20A, MIR210, MIR708…
GOBP_REGULATION_OF_IMMUNOGLOBULIN_PRODUCTION	C5 (GO:BP)	81	APLF, ATAD5, BCL6, BTK, C17orf99, CD22, CD28, CD37, CD40, CD40LG, CD86, CGAS, CLCF1, CR1, DNAJB9, EPHB2, EXOSC3, EXOSC6, FCGR2B, FCRL3, FOXP3, GALNT2, GPI, HLA-E, HMCES, HPX, IL10, IL13, IL13RA1, IL13RA2, IL2, IL21, IL27RA, IL2RG, IL33, IL4, IL4R, IL5, IL6, KMT5B, KMT5C, MAD2L2, MLH1, MSH2, MZB1, NDFIP1, NSD2, PARP3, PAXIP1, PHB1, PHB2, PKN1, PMS2, PTPRC, RBP4, RIF1, SASH3, SHLD1, SHLD2, SHLD3, S…
GOBP_T_CELL_SELECTION	C5 (GO:BP)	64	AIRE, ATG5, BATF, BCL11B, BCL2, BRAF, BRD2, BRD4, CARD11, CCR7, CD1D, CD28, CD3D, CD3E, CD3G, CD4, CD69, CD74, CTSL, CYLD, DOCK2, EP300, FOXN1, FOXP3, GATA3, GLI3, IL12B, IL12RB1, IL15, IL23A, IL23R, IL6, IL6R, IL6ST, IRF4, ITPKB, JAG2, JAK1, JAK3, LGALS1, LOXL3, LY9, MTOR, NFATC3, OPA1, PTPN2, PTPRC, RHOA, SHH, SLAMF6, SOCS3, SPN, SRF, STAT3, STAT5A, STAT6, STK11, SYK, TBX21, THEMIS, TNFSF18, TO…
GOBP_CYTOKINE_PRODUCTION_INVOLVED_IN_IMMUNE_RESPONSE	C5 (GO:BP)	130	ACP5, ANGPT1, APOA1, APOA2, ARG1, ARID5A, ATG5, ATG9A, AXL, B2M, BCL10, BCL6, BST2, BTK, CALHM6, CAMK4, CARD9, CCR2, CD160, CD226, CD36, CD55, CD7, CD74, CD81, CD96, CLC, CLEC7A, CLNK, CUEDC2, DDX1, DDX21, DEFB131A, DENND1B, DHX36, EPX, F2RL1, FCER1G, FFAR2, FFAR3, FOXP3, FZD5, GATA3, GPRC5B, HFE, HK1, HLA-A, HLA-E, HLA-F, HLA-G, HTR2A, IFNA2, IFNB1, IL10, IL18, IL18R1, IL1B, IL1R1, IL21, IL4, IL…
GOBP_MACROPHAGE_CHEMOTAXIS	C5 (GO:BP)	43	AKIRIN1, AZU1, C3AR1, C5, C5AR1, CCL2, CCL3, CCL5, CKLF, CMKLR1, CSF1, CSF1R, CX3CL1, CXCL17, CYP19A1, DDT, EDN2, EDNRB, IL34, LGALS3, MAPK1, MAPK3, MDK, MIF, MMP2, MMP28, MSTN, MTUS1, NUP85, PTK2, PTK2B, PTPRJ, RARRES2, RPL13A, SAA1, SFTPD, SLAMF1, SLAMF8, STAP1, TAFA4, THBS1, TNFSF18, TRPV4
GOBP_PHAGOCYTOSIS	C5 (GO:BP)	244	ABCA1, ABCA7, ABL1, ADGRB1, ADIPOQ, ADORA1, ADORA2A, AGER, AHSG, AIF1, ALOX15, ANO6, ANXA1, ANXA11, ANXA3, APOA1, APOA2, APPL1, APPL2, ARAP1, ARHGAP12, ARHGAP25, ARL8B, ATG3, ATG5, AXL, AZU1, BCR, BECN1, BIN2, BLTP1, BTK, C1orf43, C2, C3, C4A, C4B, C4BPA, C4BPB, CALR, CAMK1D, CCL2, CCR2, CD14, CD300A, CD300LF, CD302, CD36, CD47, CD93, CDC42, CDC42SE1, CDC42SE2, CEACAM4, CEBPE, CFP, CLCN2, CLCN3, …
GOBP_LYMPHOCYTE_ACTIVATION_INVOLVED_IN_IMMUNE_RESPONSE	C5 (GO:BP)	235	ABL1, ADA, ADAM10, AICDA, ANXA1, AP1G1, APBB1IP, APLF, ASCL2, ATAD5, ATP7A, BATF, BCL3, BCL6, BRD2, BRD4, C17orf99, CCL19, CCR6, CD160, CD180, CD19, CD1C, CD244, CD28, CD40, CD40LG, CD46, CD69, CD74, CD80, CD81, CD86, CDH17, CEACAM1, CLCF1, CLEC4D, CLEC4E, CORO1A, CR1, CRACR2A, DDRGK1, DLL1, DOCK10, DOCK11, EIF2AK4, ENTPD7, EOMES, EP300, ERCC1, EXO1, EXOSC3, EXOSC6, F2RL1, FCER1G, FCGR2B, FCGR3A,…
GOBP_IMMUNE_RESPONSE_TO_TUMOR_CELL	C5 (GO:BP)	34	ADAM15, AHR, CD160, CD226, CD274, CEACAM1, CRTAM, FBXO38, GSDME, HAVCR2, HLA-A, HLA-DRB1, HLA-DRB3, HMGB1, HRG, HSPD1, IL12A, IL12B, IL4I1, KLHL22, MAPK3, MICA, MR1, NECTIN2, NKG7, PDCD1, PRF1, PRKAA1, PVR, SLC22A13, TGFB1, UFL1, USP5, YWHAG
GOBP_MYELOID_CELL_DIFFERENTIATION	C5 (GO:BP)	471	ABCB10, ABI1, ACIN1, ACTN1, ACVR1B, ACVR2A, ADAR, ADGRF5, ADIPOQ, AHSP, ALAS1, ALAS2, ANKRD54, ANXA2, AP3B1, APCS, APP, ARID3C, ARID4A, ARNT, ATP5IF1, ATP6AP1, B2M, BAP1, BATF, BATF2, BATF3, BBLN, BCL6, BGLAP, BLVRB, BMP2, BMP4, BPGM, BRD1, C1QC, CALCA, CALCR, CAMK4, CARTPT, CASP3, CASP8, CASP9, CBFA2T3, CBFB, CCDC39, CCL19, CCL3, CCN4, CCR1, CCR7, CD101, CD109, CD4, CD74, CD81, CDC42, CDC73, CDI…
GOBP_REGULATION_OF_MYELOID_LEUKOCYTE_MEDIATED_IMMUNITY	C5 (GO:BP)	58	ADGRE2, ADORA2B, ARG1, BCR, BTK, C3, CAMK4, CCR2, CD177, CD300A, CD84, CX3CR1, CXCL6, DDX1, DDX21, DHX36, DNASE1, DNASE1L3, F2RL1, FCER1G, FCGR1A, FCGR2B, FERRY3, FES, FGR, FOXF1, GAB2, GATA1, GATA2, HLA-E, IL13, IL13RA2, IL4R, ITGAM, ITGB2, LGALS9, LYN, MAVS, PDPK1, PLA2G3, POMC, PRAM1, RABGEF1, RAC2, RIGI, SNX4, SPHK2, SPI1, STAP1, STX4, STXBP1, STXBP2, SYK, TICAM1, TYROBP, UNC13D, VAMP7, VAMP8
GOBP_REGULATION_OF_LEUKOCYTE_DEGRANULATION	C5 (GO:BP)	46	ADGRE2, ADORA2B, AP1G1, BCR, CCR2, CD160, CD177, CD300A, CD84, CEACAM1, F2RL1, FCER1G, FCGR2B, FERRY3, FES, FGR, FOXF1, GAB2, GATA1, GATA2, HLA-F, IL13, IL13RA2, IL4R, ITGAM, ITGB2, KLRC2, LAMP1, LGALS9, LYN, NCKAP1L, PDPK1, PLA2G3, PRAM1, RABGEF1, RAC2, SNX4, SPHK2, SPI1, STX4, STXBP1, STXBP2, SYK, UNC13D, VAMP7, VAMP8
GOBP_REGULATION_OF_IMMUNE_RESPONSE	C5 (GO:BP)	1043	A1BG, A2M, AARS2, ABHD17A, ABHD8, ABL1, ACOD1, ADA, ADAM8, ADAR, ADCY7, AGER, AHR, AIM2, AKIRIN2, AKT1, ALOX15, ALPK1, AMBP, ANKRD17, ANXA1, AP1G1, AP3B1, APLF, APOE, APP, APPL1, APPL2, ARG1, ARG2, ARID5A, ARRB2, ASCL2, ATAD5, ATAT1, ATG12, ATG5, AURKB, AZGP1, B2M, BAG6, BANF1, BANK1, BATF, BAX, BCAR1, BCL10, BCL2, BCL6, BCR, BECN1, BIRC2, BIRC3, BLK, BLNK, BMX, BPIFB1, BRAF, BRCC3, BRD2, BRD4, B…
GOBP_T_CELL_RECEPTOR_SIGNALING_PATHWAY	C5 (GO:BP)	152	ABL1, ADA, BCAR1, BCL10, BRAF, BTK, BTN1A1, BTN2A1, BTN2A2, BTN2A3P, BTN3A1, BTN3A2, BTN3A3, BTNL10P, BTNL2, BTNL3, BTNL8, BTNL9, BTRC, CACNB3, CACNB4, CARD11, CBLB, CCR7, CD160, CD226, CD247, CD276, CD28, CD2AP, CD300A, CD3D, CD3E, CD3G, CD81, CD8A, CD8B, CEACAM1, CRKL, CSK, CTLA4, CYLD, DENND1B, DGKZ, DUSP22, DUSP3, EIF2B1, EIF2B2, EIF2B3, EIF2B4, EIF2B5, ELF1, ERMAP, EZR, FCHO1, FOSL2, FOXP3, …
GOBP_REGULATION_OF_INNATE_IMMUNE_RESPONSE	C5 (GO:BP)	497	A2M, AARS2, ABHD17A, ABHD8, ACOD1, ADAM8, ADAR, AIM2, AKIRIN2, AKT1, ALPK1, ANKRD17, AP1G1, AP3B1, APOE, APP, APPL1, APPL2, ARG1, ARRB2, ATAT1, ATG12, ATG5, AURKB, BANF1, BCL10, BECN1, BIRC2, BIRC3, BPIFB1, BRCC3, BTK, C1QBP, CACTIN, CADM1, CALHM6, CARD8, CARD9, CASP1, CASP6, CASP8, CAV1, CCDC134, CCL5, CD14, CD160, CD1D, CD226, CD274, CD300A, CD300C, CD300E, CD300H, CD300LF, CD36, CD96, CDC37, C…
GOBP_HEMOPOIESIS	C5 (GO:BP)	998	ABCB10, ABI1, ABL1, ACE, ACIN1, ACP6, ACTB, ACTL6A, ACTL6B, ACTN1, ACVR1B, ACVR2A, ADA, ADAM10, ADAM17, ADAM8, ADAR, ADD2, ADGRF5, ADGRG3, ADIPOQ, AGER, AGPAT5, AHSP, AICDA, AIRE, ALAS1, ALAS2, AMBRA1, ANG, ANGPT1, ANKLE1, ANKRD54, ANLN, ANXA1, ANXA2, AP3B1, AP3D1, APCS, APP, AQP8, ARID1A, ARID1B, ARID2, ARID3C, ARID4A, ARIH2, ARL11, ARMC5, ARMC6, ARNT, ASCL2, ASH2L, ASXL1, ATF2, ATF4, ATG5, ATM,…
GOBP_T_CELL_DIFFERENTIATION	C5 (GO:BP)	327	ABL1, ACTB, ACTL6A, ACTL6B, ADA, ADAM17, ADAM8, AIRE, AMBRA1, ANXA1, AP3B1, AP3D1, ARID1A, ARID1B, ARID2, ARMC5, ASCL2, ATF2, ATG5, ATP7A, B2M, BAD, BATF, BCL11B, BCL2, BCL3, BCL6, BMI1, BMP4, BRAF, BRD2, BRD4, BRD7, BTN2A2, CAMK4, CARD11, CBFB, CCL19, CCR2, CCR6, CCR7, CCR9, CD1D, CD2, CD27, CD28, CD3D, CD3E, CD3G, CD4, CD46, CD69, CD74, CD80, CD83, CD86, CD8A, CDK6, CDKN2A, CHD7, CLEC4D, CLEC4E…
HALLMARK_INTERFERON_ALPHA_RESPONSE	H	97	ADAR, B2M, BATF2, BST2, C1S, CASP1, CASP8, CCRL2, CD47, CD74, CMPK2, CMTR1, CNP, CSF1, CXCL10, CXCL11, DDX60, DHX58, EIF2AK2, ELF1, EPSTI1, GBP2, GBP4, GMPR, HELZ2, HERC6, HLA-C, IFI27, IFI30, IFI35, IFI44, IFI44L, IFIH1, IFIT2, IFIT3, IFITM1, IFITM2, IFITM3, IL15, IL4R, IL7, IRF1, IRF2, IRF7, IRF9, ISG15, ISG20, LAMP3, LAP3, LGALS3BP, LPAR6, LY6E, MOV10, MVB12A, MX1, NCOA7, NMI, NUB1, OAS1, OASL…
HALLMARK_ALLOGRAFT_REJECTION	H	200	AARS1, ABCE1, ABI1, ACHE, ACVR2A, AKT1, APBB1, B2M, BCAT1, BCL10, BCL3, BRCA1, C2, CAPG, CARTPT, CCL11, CCL13, CCL19, CCL2, CCL22, CCL4, CCL5, CCL7, CCND2, CCND3, CCR1, CCR2, CCR5, CD1D, CD2, CD247, CD28, CD3D, CD3E, CD3G, CD4, CD40, CD40LG, CD47, CD7, CD74, CD79A, CD80, CD86, CD8A, CD8B, CD96, CDKN2A, CFP, CRTAM, CSF1, CSK, CTSS, CXCL13, CXCL9, CXCR3, DARS1, DEGS1, DYRK3, EGFR, EIF3A, EIF3D, EIF…
HALLMARK_COMPLEMENT	H	200	ACTN2, ADAM9, ADRA2B, AKAP10, ANG, ANXA5, APOA4, APOBEC3F, APOBEC3G, APOC1, ATOX1, BRPF3, C1QA, C1QC, C1R, C1S, C2, C3, C4BPB, C9, CA2, CALM1, CALM3, CASP1, CASP10, CASP3, CASP4, CASP5, CASP7, CASP9, CBLB, CCL5, CD36, CD40LG, CD46, CD55, CD59, CDA, CDH13, CDK5R1, CEBPB, CFB, CFH, CLU, COL4A2, CP, CPM, CPQ, CR1, CR2, CSRP1, CTSB, CTSC, CTSD, CTSH, CTSL, CTSO, CTSS, CTSV, CXCL1, DGKG, DGKH, DOCK10,…
HALLMARK_IL2_STAT5_SIGNALING	H	199	ABCB1, ADAM19, AGER, AHCY, AHNAK, AHR, ALCAM, AMACR, ANXA4, APLP1, ARL4A, BATF, BATF3, BCL2, BCL2L1, BHLHE40, BMP2, BMPR2, CA2, CAPG, CAPN3, CASP3, CCND2, CCND3, CCNE1, CCR4, CD44, CD48, CD79B, CD81, CD83, CD86, CDC42SE2, CDC6, CDCP1, CDKN1C, CISH, CKAP4, COCH, COL6A1, CSF1, CSF2, CST7, CTLA4, CTSZ, CXCL10, CYFIP1, DCPS, DENND5A, DHRS3, DRC1, ECM1, EEF1AKMT1, EMP1, ENO3, ENPP1, EOMES, ETFBKMT, ET…
WP_MICRORNA_FOR_TARGETING_CANCER_GROWTH_AND_VASCULARIZATION_IN_GLIOBLASTOMA	C2 (CP:WIKIPATHWAYS)	9	HES1, HEY1, HIF1A, HIF1AN, MIR148A, MIR31, VEGFA, VEGFB, VEGFC
