# Supplementary material for: High Regnase-1 Expression Is Associated with an Immunosuppressive Tumor Microenvironment and Aggressive Features in Glioma Patients
Source: Cancers (Basel). 2026 May 20;18(10):1658. doi: 10.3390/cancers18101658 (PMC13204960; doi:10.3390/cancers18101658)
Supplement: Supplementary file 1 [file cancers-18-01658-s001.zip › cancers-4252987_Supplementary Table S1.xlsx]

## Sheet: Feuil1
Supplementary Table S1: Normalized enrichment scores (NES), nominal p‑values, and FDR q‑values for all gene sets sig-nificantly enriched in Regnase-1‑high gliomas (p < 0.05, FDR q < 0.25).
Glioma pathogenesis and RNA processes – High Regnase-1 GSEA TCGA (Figure 4)							Glioma pathogenesis and RNA processes – High Regnase-1 GSEA CGGA (Figure 4)
Pathways	NES	NOM p-val	FDR q-val				Pathways	NES	NOM p-val	FDR q-val
HALLMARK_IL6_JAK_STAT3_SIGNALING	1.99413	0	0.0144728				HALLMARK_EPITHELIAL_MESENCHYMAL_TRANSITION	2.03006	0.00584795	0.0291181
HALLMARK_TNFA_SIGNALING_VIA_NFKB	1.98921	0.00199601	0.012021				HALLMARK_INFLAMMATORY_RESPONSE	1.96649	0.00387597	0.0197439
HALLMARK_INFLAMMATORY_RESPONSE	1.96511	0	0.0134988				HALLMARK_HYPOXIA	1.9492	0.00192678	0.0182861
HALLMARK_ANGIOGENESIS	1.95258	0	0.0128033				HALLMARK_TNFA_SIGNALING_VIA_NFKB	1.91287	0.00788955	0.0202403
HALLMARK_INTERFERON_GAMMA_RESPONSE	1.94666	0.00193424	0.0115722				HALLMARK_INTERFERON_GAMMA_RESPONSE	1.87542	0.0138614	0.0239348
HALLMARK_HYPOXIA	1.91265	0.00408163	0.0125914				HALLMARK_ANGIOGENESIS	1.86942	0.0078125	0.0215401
HALLMARK_P53_PATHWAY	1.89245	0.00399202	0.0125384				HALLMARK_IL6_JAK_STAT3_SIGNALING	1.8678	0.0117647	0.0198962
HALLMARK_EPITHELIAL_MESENCHYMAL_TRANSITION	1.8883	0	0.0126953				HALLMARK_GLYCOLYSIS	1.72606	0.0211132	0.0483084
HALLMARK_TGF_BETA_SIGNALING	1.77379	0.0194175	0.0256295				HALLMARK_P53_PATHWAY	1.65073	0.0445736	0.0672284
HALLMARK_GLYCOLYSIS	1.77259	0.0145833	0.0247				GOBP_CELL_ADHESION_MEDIATED_BY_INTEGRIN	2.09656	0	0.138101
HALLMARK_PI3K_AKT_MTOR_SIGNALING	1.75295	0.0258449	0.0281254				GOBP_POSITIVE_REGULATION_OF_VASCULATURE_DEVELOPMENT	1.8299	0.0102041	0.0609911
HALLMARK_NOTCH_SIGNALING	1.66993	0.0281955	0.0367403				GOBP_REGULATION_OF_CELL_ADHESION	1.82891	0.00204918	0.0607686
GOBP_REGULATION_OF_CELL_ADHESION	2.16741	0	0.0286934				GOBP_NEGATIVE_REGULATION_OF_CELL_CELL_ADHESION	1.78025	0.0101215	0.0654178
GOBP_NEGATIVE_REGULATION_OF_CELL_CELL_ADHESION	2.14413	0	0.0188799				GOBP_GLYCOPROTEIN_CATABOLIC_PROCESS	1.64565	0.0221328	0.108236
GOBP_CELL_ADHESION_MEDIATED_BY_INTEGRIN	2.05357	0	0.0137566				GOBP_POSITIVE_REGULATION_OF_MIRNA_CATABOLIC_PROCESS	1.58441	0.0277228	0.132972
GOBP_POSITIVE_REGULATION_OF_VASCULATURE_DEVELOPMENT	2.03547	0	0.0139075				GOBP_MIRNA_CATABOLIC_PROCESS	1.57439	0.0321285	0.138504
GOBP_NEGATIVE_REGULATION_OF_RESPONSE_TO_TUMOR_CELL	1.95651	0	0.0179648				GOBP_AMINO_SUGAR_METABOLIC_PROCESS	1.54172	0.046748	0.156729
GOMF_VASCULAR_ENDOTHELIAL_GROWTH_FACTOR_RECEPTOR_2_BINDING	1.80582	0.00596422	0.0395262				GOBP_MIRNA_METABOLIC_PROCESS	1.54	0.0311284	0.15723
GOBP_MIRNA_METABOLIC_PROCESS	1.7782	0.0206612	0.0470554				VERHAAK_GLIOBLASTOMA_MESENCHYMAL	1.86259	0.00594059	0.0864313
GOBP_REGULATION_OF_PROTEOLYSIS	1.77077	0.00813008	0.0485751				KEGG_MEDICUS_REFERENCE_PRNP_PI3K_NOX2_SIGNALING_PATHWAY	1.86183	0.004	0.0849059
GOMF_RNA_STEM_LOOP_BINDING	1.74683	0.0182556	0.0546129				CROMER_TUMORIGENESIS_UP	1.84548	0.00622407	0.0833573
GOBP_AMINO_SUGAR_METABOLIC_PROCESS	1.73522	0.0126582	0.0580249				WINTER_HYPOXIA_METAGENE	1.82843	0.0159363	0.0817965
GOBP_PROTEOGLYCAN_CATABOLIC_PROCESS	1.73386	0.00404858	0.0583216				WESTON_VEGFA_TARGETS	1.82827	0.0100402	0.081619
GOBP_GLYCOPROTEIN_CATABOLIC_PROCESS	1.7024	0.0194932	0.0677144				SWEET_KRAS_ONCOGENIC_SIGNATURE	1.82147	0.0117647	0.0811425
GOMF_RNA_ENDONUCLEASE_ACTIVITY_PRODUCING_3_PHOSPHOMONOESTERS	1.67664	0.0161616	0.0770301				LU_TUMOR_ENDOTHELIAL_MARKERS_UP	1.81722	0.0140281	0.0794156
GOMF_RNA_NUCLEASE_ACTIVITY	1.65109	0.0335306	0.0871445				SMIRNOV_CIRCULATING_ENDOTHELIOCYTES_IN_CANCER_UP	1.81137	0.011811	0.0789802
GOBP_POSITIVE_REGULATION_OF_MIRNA_CATABOLIC_PROCESS	1.62577	0.0176125	0.0977862				TIAN_TNF_SIGNALING_VIA_NFKB	1.76397	0.0183299	0.0847301
GOBP_MIRNA_CATABOLIC_PROCESS	1.62395	0.0281125	0.0986588				WP_INTEGRINMEDIATED_CELL_ADHESION	1.7586	0.00207469	0.0856459
KEGG_MEDICUS_REFERENCE_PRNP_PI3K_NOX2_SIGNALING_PATHWAY	2.09443	0.00201207	0.0196494				WP_MICRORNA_FOR_TARGETING_CANCER_GROWTH_AND_VASCULARIZATION_IN_GLIOBLASTOMA	1.71878	0.00391389	0.0942917
PID_INTEGRIN_A4B1_PATHWAY	2.04468	0	0.0163115				LU_TUMOR_VASCULATURE_UP	1.70357	0.0283401	0.09904
WU_CELL_MIGRATION	1.99523	0.00201207	0.0174937				WU_CELL_MIGRATION	1.70253	0.031185	0.0988322
SMIRNOV_CIRCULATING_ENDOTHELIOCYTES_IN_CANCER_UP	1.97651	0	0.0173658				KEGG_VEGF_SIGNALING_PATHWAY	1.6385	0.0039604	0.11846
PID_PI3KCI_PATHWAY	1.968	0.00389105	0.0177364				REACTOME_METABOLISM_OF_CARBOHYDRATES_AND_CARBOHYDRATE_DERIVATIVES	1.58139	0.00823045	0.140879
WESTON_VEGFA_TARGETS	1.96297	0	0.0179137				PID_INTEGRIN_A4B1_PATHWAY	1.57743	0.0406504	0.143174
GILDEA_METASTASIS	1.95241	0	0.018126				JAZAG_TGFB1_SIGNALING_VIA_SMAD4_UP	1.54536	0.0277778	0.155704
WINTER_HYPOXIA_METAGENE	1.94916	0.00413223	0.0182832				WEIGEL_OXIDATIVE_STRESS_BY_TBH_AND_H2O2	1.54502	0.044898	0.1559
CROMER_TUMORIGENESIS_UP	1.92547	0	0.0194559				KYNG_DNA_DAMAGE_UP	1.49855	0.0402542	0.179152
WP_INTEGRINMEDIATED_CELL_ADHESION	1.90058	0.0094518	0.0208458
REACTOME_NOD1_2_SIGNALING_PATHWAY	1.89394	0.00803213	0.0217549
VERHAAK_GLIOBLASTOMA_MESENCHYMAL	1.89236	0	0.0218702
WP_VEGFAVEGFR2_SIGNALING	1.88811	0.00787402	0.0221721
CHUANG_OXIDATIVE_STRESS_RESPONSE_UP	1.87295	0.00206186	0.0227769
SANA_TNF_SIGNALING_UP	1.87082	0.0102459	0.0228218
TIAN_TNF_SIGNALING_VIA_NFKB	1.85942	0.0020284	0.0238797
SWEET_KRAS_ONCOGENIC_SIGNATURE	1.85048	0.0161943	0.0245874
KEGG_VEGF_SIGNALING_PATHWAY	1.8465	0.00595238	0.0250657
KYNG_DNA_DAMAGE_UP	1.82548	0.00191205	0.0275868
WP_PDGF_PATHWAY	1.79896	0.0191571	0.0314414
WEIGEL_OXIDATIVE_STRESS_BY_TBH_AND_H2O2	1.79025	0.0100806	0.0329744
REACTOME_METABOLISM_OF_CARBOHYDRATES_AND_CARBOHYDRATE_DERIVATIVES	1.77603	0.00785855	0.0354547
LU_TUMOR_VASCULATURE_UP	1.7698	0.00616016	0.0367222
LU_TUMOR_ENDOTHELIAL_MARKERS_UP	1.73275	0.00842105	0.0443235
YAMANAKA_GLIOBLASTOMA_SURVIVAL_UP	1.66302	0.00199203	0.0624815
BIOCARTA_PML_PATHWAY	1.65518	0.0238095	0.0644816
JAZAG_TGFB1_SIGNALING_VIA_SMAD4_UP	1.58362	0.0187266	0.0900472
Immune-related biological processes – High Regnase-1 GSEA TCGA (Figure 5)							Immune-related biological processes – High Regnase-1 GSEA CGGA (Figure 5)
Pathways	NES	NOM p-val	FDR q-val				Pathways	NES	NOM p-val	FDR q-val
HALLMARK_IL2_STAT5_SIGNALING	2.04878	0	0.017652				HALLMARK_INFLAMMATORY_RESPONSE	1.96649	0.00387597	0.0197439
HALLMARK_COMPLEMENT	2.0077	0	0.0175578				HALLMARK_TNFA_SIGNALING_VIA_NFKB	1.91287	0.00788955	0.0202403
HALLMARK_TNFA_SIGNALING_VIA_NFKB	1.98921	0.00199601	0.012021				HALLMARK_IL2_STAT5_SIGNALING	1.90595	0.00585938	0.0192376
HALLMARK_INFLAMMATORY_RESPONSE	1.96511	0	0.0134988				HALLMARK_INTERFERON_GAMMA_RESPONSE	1.87542	0.0138614	0.0239348
HALLMARK_INTERFERON_GAMMA_RESPONSE	1.94666	0.00193424	0.0115722				HALLMARK_ALLOGRAFT_REJECTION	1.87523	0.0155642	0.021526
HALLMARK_ALLOGRAFT_REJECTION	1.92883	0	0.0135325				HALLMARK_COMPLEMENT	1.84572	0.00761905	0.0211283
HALLMARK_INTERFERON_ALPHA_RESPONSE	1.78415	0.0138067	0.0265423				HALLMARK_INTERFERON_ALPHA_RESPONSE	1.71097	0.0459082	0.0503761
GOBP_T_CELL_DIFFERENTIATION	2.14437	0	0.0193975				GOBP_T_CELL_RECEPTOR_SIGNALING_PATHWAY	1.92931	0.0020284	0.120062
GOBP_HEMOPOIESIS	2.13428	0	0.0189038				GOBP_CYTOKINE_PRODUCTION_INVOLVED_IN_IMMUNE_RESPONSE	1.9059	0.00613497	0.0995817
GOBP_REGULATION_OF_INNATE_IMMUNE_RESPONSE	2.12302	0	0.0165798				GOBP_REGULATION_OF_IMMUNE_RESPONSE	1.87244	0.0141414	0.0679793
GOBP_T_CELL_RECEPTOR_SIGNALING_PATHWAY	2.11715	0	0.0159127				GOBP_HEMOPOIESIS	1.85863	0	0.0641386
GOBP_REGULATION_OF_IMMUNE_RESPONSE	2.08815	0	0.0146451				GOBP_T_CELL_SELECTION	1.84469	0.00608519	0.062873
GOBP_REGULATION_OF_LEUKOCYTE_DEGRANULATION	2.06048	0	0.013576				GOBP_IMMUNE_RESPONSE_TO_TUMOR_CELL	1.82564	0.00790514	0.0606445
GOBP_REGULATION_OF_MYELOID_LEUKOCYTE_MEDIATED_IMMUNITY	2.04031	0	0.0136892				GOBP_IMMUNE_RESPONSE_TO_TUMOR_CELL	1.82564	0.00790514	0.0606445
GOBP_MYELOID_CELL_DIFFERENTIATION	2.03607	0	0.0140106				GOBP_T_CELL_DIFFERENTIATION_IN_THYMUS	1.80017	0.00401606	0.0615978
GOBP_IMMUNE_RESPONSE_TO_TUMOR_CELL	2.03542	0	0.013849				GOBP_MYELOID_CELL_DIFFERENTIATION	1.79192	0.00199601	0.064012
GOBP_LYMPHOCYTE_ACTIVATION_INVOLVED_IN_IMMUNE_RESPONSE	2.02464	0	0.0136247				GOBP_REGULATION_OF_INNATE_IMMUNE_RESPONSE	1.78786	0.0159363	0.0640353
GOBP_PHAGOCYTOSIS	2.01814	0	0.0141936				GOBP_IMMUNE_SYSTEM_DEVELOPMENT	1.78675	0	0.0638796
GOBP_MACROPHAGE_CHEMOTAXIS	2.01652	0	0.0142026				GOBP_REGULATION_OF_IMMUNOGLOBULIN_PRODUCTION	1.77618	0.00397614	0.0661998
GOBP_CYTOKINE_PRODUCTION_INVOLVED_IN_IMMUNE_RESPONSE	1.98607	0	0.0157411				GOBP_LYMPHOCYTE_ACTIVATION_INVOLVED_IN_IMMUNE_RESPONSE	1.77535	0.018	0.0662677
GOBP_T_CELL_SELECTION	1.96979	0	0.0168055				GOBP_T_CELL_CYTOKINE_PRODUCTION	1.76589	0.0142857	0.0678396
GOBP_REGULATION_OF_IMMUNOGLOBULIN_PRODUCTION	1.93993	0.00194932	0.0189551				GOBP_PHAGOCYTOSIS	1.72098	0.0293501	0.0792222
GOBP_INNATE_IMMUNE_RESPONSE_ACTIVATING_CELL_SURFACE_RECEPTOR_SIGNALING_PATHWAY	1.90414	0.00982318	0.0227759				GOBP_REGULATION_OF_LEUKOCYTE_DEGRANULATION	1.72008	0.0401606	0.0791134
GOBP_MAST_CELL_ACTIVATION_INVOLVED_IN_IMMUNE_RESPONSE	1.90176	0.00606061	0.0229946				GOBP_NATURAL_KILLER_CELL_DIFFERENTIATION	1.64747	0.0165631	0.108058
GOBP_LYMPHOCYTE_CHEMOTAXIS	1.90034	0.00581395	0.0231177				GOBP_MACROPHAGE_CHEMOTAXIS	1.59796	0.048583	0.125732
GOBP_IMMUNE_SYSTEM_DEVELOPMENT	1.88758	0.00201613	0.0246021				GOBP_LYMPHOCYTE_CHEMOTAXIS	1.59314	0.049896	0.128443
GOBP_LEUKOCYTE_MEDIATED_IMMUNITY	1.8248	0.010142	0.0357299				WP_INTERACTIONS_BETWEEN_IMMUNE_CELLS_AND_MICRORNAS_IN_TUMOR_MICROENVIRONMENT	1.86393	0	0.0895081
GOBP_ADAPTIVE_IMMUNE_RESPONSE_BASED_ON_SOMATIC_RECOMBINATION_OF_IMMUNE_RECEPTORS_BUILT_FROM_IMMUNOGLOBULIN_SUPERFAMILY_DOMAINS	1.81428	0.010101	0.0377847				REACTOME_CYTOKINE_SIGNALING_IN_IMMUNE_SYSTEM	1.83552	0.00201207	0.0830607
GOBP_T_CELL_CYTOKINE_PRODUCTION	1.76633	0.00609756	0.0498301				REACTOME_NEUTROPHIL_DEGRANULATION	1.72526	0.036	0.0923255
GOBP_HUMORAL_IMMUNE_RESPONSE	1.74652	0.00784314	0.0546689				REACTOME_REGULATION_OF_IFNG_SIGNALING	1.65834	0.0160966	0.112055
GOBP_NATURAL_KILLER_CELL_DIFFERENTIATION	1.72222	0.0103734	0.0606558				REACTOME_ADAPTIVE_IMMUNE_SYSTEM	1.6315	0.0125261	0.121393
GOBP_ADAPTIVE_IMMUNE_RESPONSE	1.68259	0.0338645	0.0749601
REACTOME_CYTOKINE_SIGNALING_IN_IMMUNE_SYSTEM	2.11263	0	0.0209933
WP_INTERACTIONS_BETWEEN_IMMUNE_CELLS_AND_MICRORNAS_IN_TUMOR_MICROENVIRONMENT	2.03316	0	0.0163818
REACTOME_NEUTROPHIL_DEGRANULATION	2.01038	0.0040568	0.0169672
REACTOME_ADAPTIVE_IMMUNE_SYSTEM	1.94576	0.00200401	0.0184811
PID_CD8_TCR_PATHWAY	1.94189	0.00197628	0.0187096
REACTOME_REGULATION_OF_IFNG_SIGNALING	1.73888	0.015625	0.0433867
Immunosuppressive and tumor escape pathways – High Regnase-1 GSEA TCGA (Figure 9)							Immunosuppressive and tumor escape pathways – High Regnase-1 GSEA CGGA (Figure 9)
Pathways	NES	NOM p-val	FDR q-val				Pathways	NES	NOM p-val	FDR q-val
HALLMARK_IL6_JAK_STAT3_SIGNALING	1.99413	0	0.0144728				HALLMARK_EPITHELIAL_MESENCHYMAL_TRANSITION	2.03006	0.00584795	0.0291181
HALLMARK_ANGIOGENESIS	1.95258	0	0.0128033				HALLMARK_HYPOXIA	1.9492	0.00192678	0.0182861
HALLMARK_HYPOXIA	1.91265	0.00408163	0.0125914				HALLMARK_ANGIOGENESIS	1.86942	0.0078125	0.0215401
HALLMARK_EPITHELIAL_MESENCHYMAL_TRANSITION	1.8883	0	0.0126953				HALLMARK_IL6_JAK_STAT3_SIGNALING	1.8678	0.0117647	0.0198962
HALLMARK_TGF_BETA_SIGNALING	1.77379	0.0194175	0.0256295				GOBP_INTERLEUKIN_1_BETA_PRODUCTION	1.88232	0.00619835	0.0731076
HALLMARK_PI3K_AKT_MTOR_SIGNALING	1.75295	0.0258449	0.0281254				GOBP_NEGATIVE_REGULATION_OF_B_CELL_ACTIVATION	1.85927	0.00198413	0.064883
GOBP_NEGATIVE_REGULATION_OF_T_CELL_DIFFERENTIATION	2.19905	0	0.0511446				GOBP_POSITIVE_REGULATION_OF_INTERLEUKIN_6_PRODUCTION	1.85027	0.0220441	0.0633562
GOBP_NEGATIVE_REGULATION_OF_LYMPHOCYTE_ACTIVATION	2.16312	0	0.0260232				GOBP_NEGATIVE_REGULATION_OF_T_CELL_MEDIATED_IMMUNE_RESPONSE_TO_TUMOR_CELL	1.82749	0.00389864	0.0608843
GOBP_POSITIVE_REGULATION_OF_EPITHELIAL_TO_MESENCHYMAL_TRANSITION	2.06582	0.00208333	0.0138643				GOBP_NEGATIVE_REGULATION_OF_T_CELL_MEDIATED_IMMUNE_RESPONSE_TO_TUMOR_CELL	1.82749	0.00389864	0.0608843
GOBP_NEGATIVE_REGULATION_OF_T_CELL_PROLIFERATION	2.05288	0	0.0136933				GOBP_NEGATIVE_REGULATION_OF_LYMPHOCYTE_ACTIVATION	1.82485	0.00833333	0.0604062
GOBP_INTERLEUKIN_1_BETA_PRODUCTION	2.04229	0	0.0134682				GOBP_NEGATIVE_REGULATION_OF_IMMUNE_RESPONSE	1.79067	0.0180361	0.0643982
GOBP_POSITIVE_REGULATION_OF_INTERLEUKIN_6_PRODUCTION	2.00918	0	0.0147271				GOBP_POSITIVE_REGULATION_OF_REGULATORY_T_CELL_DIFFERENTIATION	1.78951	0.00986193	0.0637917
GOBP_NEGATIVE_REGULATION_OF_B_CELL_ACTIVATION	2.00534	0	0.0150723				GOBP_NEGATIVE_REGULATION_OF_MACROPHAGE_ACTIVATION	1.77811	0.00421053	0.06606
GOBP_NEGATIVE_REGULATION_OF_IMMUNE_RESPONSE	1.98706	0	0.015838				GOBP_T_CELL_APOPTOTIC_PROCESS	1.76246	0.00404858	0.0683738
GOBP_INTERLEUKIN_10_PRODUCTION	1.95628	0	0.0179721				GOBP_NEGATIVE_REGULATION_OF_B_CELL_PROLIFERATION	1.75495	0.013834	0.0689359
GOBP_NEGATIVE_REGULATION_OF_T_CELL_MEDIATED_IMMUNE_RESPONSE_TO_TUMOR_CELL	1.90865	0	0.0221673				GOBP_NEGATIVE_REGULATION_OF_T_CELL_PROLIFERATION	1.7407	0.01875	0.0720123
GOBP_NEGATIVE_REGULATION_OF_ACTIVATED_T_CELL_PROLIFERATION	1.90726	0	0.0222903				GOBP_POSITIVE_REGULATION_OF_EPITHELIAL_TO_MESENCHYMAL_TRANSITION	1.71183	0.0157791	0.0807921
GOBP_NEGATIVE_REGULATION_OF_T_CELL_MEDIATED_IMMUNITY	1.88017	0.0020202	0.0259703				GOBP_MACROPHAGE_APOPTOTIC_PROCESS	1.71128	0.0222672	0.0810318
GOBP_T_CELL_APOPTOTIC_PROCESS	1.87543	0	0.0268136				GOBP_INTERLEUKIN_10_PRODUCTION	1.70517	0.0308642	0.0831912
GOBP_NEGATIVE_REGULATION_OF_B_CELL_PROLIFERATION	1.87511	0	0.0268311				GOBP_NEGATIVE_REGULATION_OF_LYMPHOCYTE_MIGRATION	1.56778	0.0242915	0.142258
GOBP_POSITIVE_REGULATION_OF_REGULATORY_T_CELL_DIFFERENTIATION	1.85676	0.00396825	0.0298275				LENAOUR_DENDRITIC_CELL_MATURATION_DN	1.80455	0.0181818	0.0795879
GOBP_MACROPHAGE_APOPTOTIC_PROCESS	1.83332	0.00200803	0.0339472				HADDAD_T_LYMPHOCYTE_AND_NK_PROGENITOR_DN	1.70338	0.0299401	0.0990705
GOBP_NEGATIVE_REGULATION_OF_MACROPHAGE_ACTIVATION	1.82561	0.015873	0.035608				MORI_IMMATURE_B_LYMPHOCYTE_UP	1.67504	0.0421687	0.10663
GOBP_NEGATIVE_REGULATION_OF_NATURAL_KILLER_CELL_MEDIATED_IMMUNITY	1.76109	0.0180723	0.0508774				WP_IL10_ANTIINFLAMMATORY_SIGNALING	1.65979	0.0138614	0.111475
GOBP_REGULATION_OF_B_CELL_APOPTOTIC_PROCESS	1.73086	0.010352	0.058895				LEE_EARLY_T_LYMPHOCYTE_DN	1.6299	0.0308642	0.122418
GOBP_POSITIVE_REGULATION_OF_LYMPHOCYTE_APOPTOTIC_PROCESS	1.71594	0.010101	0.0629838				SAFFORD_T_LYMPHOCYTE_ANERGY	1.61096	0.0326531	0.129499
GOBP_NEGATIVE_REGULATION_OF_LYMPHOCYTE_MIGRATION	1.66355	0.015873	0.0818169
GOBP_POSITIVE_REGULATION_OF_T_CELL_APOPTOTIC_PROCESS	1.65452	0.0221774	0.0856869
GOBP_POSITIVE_REGULATION_OF_LYMPHOCYTE_ANERGY	1.50543	0.0391389	0.154095
LENAOUR_DENDRITIC_CELL_MATURATION_DN	2.06373	0	0.0180619
HADDAD_T_LYMPHOCYTE_AND_NK_PROGENITOR_DN	1.93648	0.00200803	0.0189385
LEE_EARLY_T_LYMPHOCYTE_DN	1.91852	0.00397614	0.0200793
SAFFORD_T_LYMPHOCYTE_ANERGY	1.91706	0.00194175	0.0199591
MORI_IMMATURE_B_LYMPHOCYTE_UP	1.85982	0.0059761	0.0238047
WP_IL10_ANTIINFLAMMATORY_SIGNALING	1.59105	0.0362173	0.0873253
